# Supplementary material for: The cysteine-rich domain of TET2 binds preferentially to mono- and dimethylated histone H3K36
Source: J Biochem. 2017 Jan 27;161(4):327–30. doi: 10.1093/jb/mvx004 (PMC5412023; doi:10.1093/jb/mvx004)
Supplement: Supplementary Data [file mvx004_Supp.zip]

Archive with 9 entries (9 files):
- jb-17-01-0002-File010.jpg
- jb-17-01-0002-File011.jpg
- jb-17-01-0002-File012.pdb
- jb-17-01-0002-File004.doc
- jb-17-01-0002-File005.jpg
- jb-17-01-0002-File006.jpg
- jb-17-01-0002-File007.jpg
- jb-17-01-0002-File008.jpg
- jb-17-01-0002-File009.jpg
