# Supplementary material for: The cysteine-rich domain of TET2 binds preferentially to mono- and dimethylated histone H3K36
Source: J Biochem. 2017 Jan 27;161(4):327–30. doi: 10.1093/jb/mvx004 (PMC5412023; doi:10.1093/jb/mvx004)
Supplement: Supplementary Data [file mvx004_Supp.zip › jb-17-01-0002-File012.pdb]

REMARK   1 secondary structure assigned by stride 
REMARK   2 stride output converted by stride2pdb version 0.01
HELIX    1   1 VAL A   26  ARG A   36  1                                  11
HELIX    2   2 SER A  108  LYS A  123  1                                  16
HELIX    3   3 ARG A  131  ALA A  133  1                                   3
HELIX    4   4 PRO A  185  LYS A  208  1                                  24
HELIX    5   5 ASN A  215  ILE A  218  1                                   4
HELIX    6   6 GLU A  270  ASN A  272  1                                   3
HELIX    7   7 GLN A  304  SER A  310  1                                   7
HELIX    8   8 GLU A  343  PHE A  346  1                                   4
HELIX    9   9 ALA A  407  ALA A  411  1                                   5
SHEET    1   1 1 ARG A  45  TYR A  51  0
SHEET    2   2 1 TRP A  67  VAL A  69  0
SHEET    3   3 1 LEU A  79  GLU A  84  0
SHEET    4   4 1 VAL A  94  VAL A 101  0
SHEET    5   5 1 SER A 153  GLY A 157  0
SHEET    6   6 1 GLY A 239  CYS A 243  0
SHEET    7   7 1 LEU A 263  THR A 268  0
SHEET    8   8 1 LEU A 284  LEU A 287  0
SHEET    9   9 1 TYR A 290  VAL A 292  0
SHEET   10  10 1 ILE A 313  VAL A 315  0
SHEET   11  11 1 ARG A 320  VAL A 323  0
SHEET   12  12 1 VAL A 338  ASP A 341  0
SHEET   13  13 1 VAL A 354  VAL A 356  0
SHEET   14  14 1 SER A 362  LEU A 364  0
SHEET   15  15 1 ALA A 374  THR A 376  0
SHEET   16  16 1 ARG A 388  TYR A 394  0
ATOM      1  N   SER A   1      21.627  25.347 -48.922  1.00 23.68           N
ATOM      2  CA  SER A   1      20.301  24.808 -49.293  1.00 23.68           C
ATOM      3  CB  SER A   1      19.196  25.468 -48.450  1.00 23.68           C
ATOM      4  OG  SER A   1      19.118  26.853 -48.751  1.00 23.68           O
ATOM      5  C   SER A   1      20.014  25.077 -50.723  1.00 23.68           C
ATOM      6  O   SER A   1      20.935  25.189 -51.530  1.00 23.68           O
ATOM      7  N   CYS A   2      18.725  25.185 -51.097  1.00101.23           N
ATOM      8  CA  CYS A   2      18.565  25.384 -52.498  1.00101.23           C
ATOM      9  CB  CYS A   2      18.343  24.081 -53.288  1.00101.23           C
ATOM     10  SG  CYS A   2      16.803  23.230 -52.836  1.00101.23           S
ATOM     11  C   CYS A   2      17.461  26.313 -52.848  1.00101.23           C
ATOM     12  O   CYS A   2      16.406  26.372 -52.217  1.00101.23           O
ATOM     13  N   ARG A   3      17.762  27.083 -53.904  1.00153.60           N
ATOM     14  CA  ARG A   3      16.939  28.007 -54.608  1.00153.60           C
ATOM     15  CB  ARG A   3      17.746  28.913 -55.552  1.00153.60           C
ATOM     16  CG  ARG A   3      18.640  29.909 -54.810  1.00153.60           C
ATOM     17  CD  ARG A   3      19.465  30.801 -55.738  1.00153.60           C
ATOM     18  NE  ARG A   3      18.549  31.300 -56.801  1.00153.60           N
ATOM     19  CZ  ARG A   3      18.705  32.559 -57.304  1.00153.60           C
ATOM     20  NH1 ARG A   3      19.685  33.373 -56.814  1.00153.60           N
ATOM     21  NH2 ARG A   3      17.880  33.002 -58.296  1.00153.60           N
ATOM     22  C   ARG A   3      15.989  27.210 -55.431  1.00153.60           C
ATOM     23  O   ARG A   3      14.989  27.748 -55.903  1.00153.60           O
ATOM     24  N   CYS A   4      16.302  25.904 -55.617  1.00 84.67           N
ATOM     25  CA  CYS A   4      15.582  25.029 -56.503  1.00 84.67           C
ATOM     26  CB  CYS A   4      15.962  23.550 -56.325  1.00 84.67           C
ATOM     27  SG  CYS A   4      17.684  23.225 -56.806  1.00 84.67           S
ATOM     28  C   CYS A   4      14.126  25.182 -56.199  1.00 84.67           C
ATOM     29  O   CYS A   4      13.327  25.394 -57.110  1.00 84.67           O
ATOM     30  N   VAL A   5      13.731  25.111 -54.917  1.00 40.07           N
ATOM     31  CA  VAL A   5      12.358  25.403 -54.627  1.00 40.07           C
ATOM     32  CB  VAL A   5      11.546  24.199 -54.255  1.00 40.07           C
ATOM     33  CG1 VAL A   5      10.125  24.664 -53.896  1.00 40.07           C
ATOM     34  CG2 VAL A   5      11.590  23.207 -55.430  1.00 40.07           C
ATOM     35  C   VAL A   5      12.372  26.348 -53.475  1.00 40.07           C
ATOM     36  O   VAL A   5      13.174  26.209 -52.552  1.00 40.07           O
ATOM     37  N   GLU A   6      11.488  27.360 -53.517  1.00101.37           N
ATOM     38  CA  GLU A   6      11.476  28.343 -52.479  1.00101.37           C
ATOM     39  CB  GLU A   6      10.432  29.439 -52.735  1.00101.37           C
ATOM     40  CG  GLU A   6      10.537  30.084 -54.122  1.00101.37           C
ATOM     41  CD  GLU A   6      11.986  30.439 -54.430  1.00101.37           C
ATOM     42  OE1 GLU A   6      12.808  29.495 -54.581  1.00101.37           O
ATOM     43  OE2 GLU A   6      12.288  31.657 -54.535  1.00101.37           O
ATOM     44  C   GLU A   6      11.087  27.642 -51.211  1.00101.37           C
ATOM     45  O   GLU A   6      11.743  27.792 -50.181  1.00101.37           O
ATOM     46  N   GLN A   7      10.017  26.819 -51.269  1.00226.33           N
ATOM     47  CA  GLN A   7       9.552  26.134 -50.094  1.00226.33           C
ATOM     48  CB  GLN A   7       8.049  26.317 -49.834  1.00226.33           C
ATOM     49  CG  GLN A   7       7.662  27.760 -49.509  1.00226.33           C
ATOM     50  CD  GLN A   7       6.157  27.800 -49.303  1.00226.33           C
ATOM     51  OE1 GLN A   7       5.394  27.282 -50.119  1.00226.33           O
ATOM     52  NE2 GLN A   7       5.714  28.425 -48.180  1.00226.33           N
ATOM     53  C   GLN A   7       9.788  24.661 -50.297  1.00226.33           C
ATOM     54  O   GLN A   7       9.395  24.093 -51.314  1.00226.33           O
ATOM     55  N   ILE A   8      10.460  24.008 -49.325  1.00177.96           N
ATOM     56  CA  ILE A   8      10.836  22.622 -49.427  1.00177.96           C
ATOM     57  CB  ILE A   8      11.821  22.211 -48.366  1.00177.96           C
ATOM     58  CG1 ILE A   8      12.347  20.793 -48.650  1.00177.96           C
ATOM     59  CG2 ILE A   8      11.161  22.378 -46.988  1.00177.96           C
ATOM     60  CD1 ILE A   8      13.538  20.391 -47.779  1.00177.96           C
ATOM     61  C   ILE A   8       9.682  21.644 -49.369  1.00177.96           C
ATOM     62  O   ILE A   8       9.577  20.764 -50.222  1.00177.96           O
ATOM     63  N   ILE A   9       8.777  21.779 -48.376  1.00135.32           N
ATOM     64  CA  ILE A   9       7.679  20.866 -48.133  1.00135.32           C
ATOM     65  CB  ILE A   9       6.704  20.766 -49.270  1.00135.32           C
ATOM     66  CG1 ILE A   9       6.018  22.122 -49.505  1.00135.32           C
ATOM     67  CG2 ILE A   9       5.725  19.624 -48.952  1.00135.32           C
ATOM     68  CD1 ILE A   9       5.213  22.183 -50.803  1.00135.32           C
ATOM     69  C   ILE A   9       8.182  19.489 -47.821  1.00135.32           C
ATOM     70  O   ILE A   9       8.767  18.811 -48.664  1.00135.32           O
ATOM     71  N   GLU A  10       7.969  19.066 -46.555  1.00 99.92           N
ATOM     72  CA  GLU A  10       8.338  17.772 -46.048  2.00 99.92           C
ATOM     73  CB  GLU A  10       8.327  17.735 -44.509  1.00 99.92           C
ATOM     74  CG  GLU A  10       8.716  16.382 -43.910  1.00 99.92           C
ATOM     75  CD  GLU A  10       8.699  16.526 -42.394  1.00 99.92           C
ATOM     76  OE1 GLU A  10       9.028  17.639 -41.904  1.00 99.92           O
ATOM     77  OE2 GLU A  10       8.366  15.525 -41.705  1.00 99.92           O
ATOM     78  C   GLU A  10       7.410  16.710 -46.535  1.00 99.92           C
ATOM     79  O   GLU A  10       7.846  15.645 -46.970  1.00 99.92           O
ATOM     80  N   LYS A  11       6.094  16.983 -46.490  1.00135.04           N
ATOM     81  CA  LYS A  11       5.159  15.952 -46.826  2.00135.04           C
ATOM     82  CB  LYS A  11       3.693  16.414 -46.753  1.00135.04           C
ATOM     83  CG  LYS A  11       3.198  16.724 -45.339  1.00135.04           C
ATOM     84  CD  LYS A  11       3.262  15.528 -44.389  1.00135.04           C
ATOM     85  CE  LYS A  11       2.524  14.291 -44.905  1.00135.04           C
ATOM     86  NZ  LYS A  11       3.414  13.505 -45.789  1.00135.04           N
ATOM     87  C   LYS A  11       5.402  15.549 -48.236  1.00135.04           C
ATOM     88  O   LYS A  11       5.539  14.365 -48.542  1.00135.04           O
ATOM     89  N   ASP A  12       5.484  16.543 -49.136  1.00 85.96           N
ATOM     90  CA  ASP A  12       5.602  16.204 -50.517  2.00 85.96           C
ATOM     91  CB  ASP A  12       5.543  17.451 -51.420  1.00 85.96           C
ATOM     92  CG  ASP A  12       5.332  17.008 -52.860  1.00 85.96           C
ATOM     93  OD1 ASP A  12       6.209  16.285 -53.401  1.00 85.96           O
ATOM     94  OD2 ASP A  12       4.285  17.400 -53.443  1.00 85.96           O
ATOM     95  C   ASP A  12       6.888  15.487 -50.794  1.00 85.96           C
ATOM     96  O   ASP A  12       6.884  14.330 -51.212  1.00 85.96           O
ATOM     97  N   GLU A  13       8.027  16.161 -50.546  1.00 63.16           N
ATOM     98  CA  GLU A  13       9.313  15.615 -50.882  2.00 63.16           C
ATOM     99  CB  GLU A  13      10.404  16.698 -50.847  1.00 63.16           C
ATOM    100  CG  GLU A  13      10.196  17.779 -51.911  1.00 63.16           C
ATOM    101  CD  GLU A  13      11.210  18.888 -51.676  1.00 63.16           C
ATOM    102  OE1 GLU A  13      11.971  18.800 -50.675  1.00 63.16           O
ATOM    103  OE2 GLU A  13      11.232  19.842 -52.498  1.00 63.16           O
ATOM    104  C   GLU A  13       9.737  14.516 -49.964  1.00 63.16           C
ATOM    105  O   GLU A  13      10.088  13.429 -50.415  1.00 63.16           O
ATOM    106  N   GLY A  14       9.682  14.758 -48.641  1.00 79.83           N
ATOM    107  CA  GLY A  14      10.193  13.778 -47.724  1.00 79.83           C
ATOM    108  C   GLY A  14      10.957  14.530 -46.682  1.00 79.83           C
ATOM    109  O   GLY A  14      10.840  15.748 -46.570  1.00 79.83           O
ATOM    110  N   PRO A  15      11.718  13.826 -45.890  1.00 96.10           N
ATOM    111  CA  PRO A  15      12.496  14.433 -44.849  1.00 96.10           C
ATOM    112  CD  PRO A  15      11.521  12.399 -45.673  1.00 96.10           C
ATOM    113  CB  PRO A  15      12.878  13.309 -43.890  1.00 96.10           C
ATOM    114  CG  PRO A  15      12.643  12.016 -44.696  1.00 96.10           C
ATOM    115  C   PRO A  15      13.695  15.094 -45.509  1.00 96.10           C
ATOM    116  O   PRO A  15      14.123  14.623 -46.562  1.00 96.10           O
ATOM    117  N   PHE A  16      14.211  16.177 -44.907  1.00173.49           N
ATOM    118  CA  PHE A  16      15.292  17.012 -45.392  1.00173.49           C
ATOM    119  CB  PHE A  16      15.368  18.291 -44.540  1.00173.49           C
ATOM    120  CG  PHE A  16      16.538  19.124 -44.933  1.00173.49           C
ATOM    121  CD1 PHE A  16      16.460  20.006 -45.985  1.00173.49           C
ATOM    122  CD2 PHE A  16      17.713  19.027 -44.225  1.00173.49           C
ATOM    123  CE1 PHE A  16      17.547  20.774 -46.330  1.00173.49           C
ATOM    124  CE2 PHE A  16      18.803  19.793 -44.566  1.00173.49           C
ATOM    125  CZ  PHE A  16      18.720  20.668 -45.622  1.00173.49           C
ATOM    126  C   PHE A  16      16.653  16.378 -45.387  1.00173.49           C
ATOM    127  O   PHE A  16      17.371  16.422 -46.383  1.00173.49           O
ATOM    128  N   TYR A  17      17.005  15.769 -44.246  1.00193.29           N
ATOM    129  CA  TYR A  17      18.245  15.170 -43.828  1.00193.29           C
ATOM    130  CB  TYR A  17      18.058  13.730 -43.324  1.00193.29           C
ATOM    131  CG  TYR A  17      17.361  13.825 -42.018  1.00193.29           C
ATOM    132  CD1 TYR A  17      16.082  14.318 -41.952  1.00193.29           C
ATOM    133  CD2 TYR A  17      17.981  13.401 -40.867  1.00193.29           C
ATOM    134  CE1 TYR A  17      15.439  14.404 -40.742  1.00193.29           C
ATOM    135  CE2 TYR A  17      17.342  13.485 -39.653  1.00193.29           C
ATOM    136  CZ  TYR A  17      16.066  13.991 -39.592  1.00193.29           C
ATOM    137  OH  TYR A  17      15.398  14.083 -38.353  1.00193.29           O
ATOM    138  C   TYR A  17      19.408  15.142 -44.761  1.00193.29           C
ATOM    139  O   TYR A  17      19.299  14.842 -45.949  1.00193.29           O
ATOM    140  N   THR A  18      20.591  15.463 -44.180  1.00164.58           N
ATOM    141  CA  THR A  18      21.837  15.395 -44.884  1.00164.58           C
ATOM    142  CB  THR A  18      22.327  16.742 -45.323  1.00164.58           C
ATOM    143  OG1 THR A  18      23.446  16.600 -46.186  1.00164.58           O
ATOM    144  CG2 THR A  18      22.717  17.554 -44.077  1.00164.58           C
ATOM    145  C   THR A  18      22.906  14.812 -44.017  1.00164.58           C
ATOM    146  O   THR A  18      24.090  14.923 -44.332  1.00164.58           O
ATOM    147  N   HIS A  19      22.527  14.167 -42.904  1.00118.11           N
ATOM    148  CA  HIS A  19      23.528  13.666 -42.010  3.00118.11           C
ATOM    149  ND1 HIS A  19      22.273  15.560 -40.099  1.00118.11           N
ATOM    150  CG  HIS A  19      21.960  14.223 -40.185  1.00118.11           C
ATOM    151  CB  HIS A  19      22.911  13.184 -40.691  1.00118.11           C
ATOM    152  NE2 HIS A  19      20.158  15.357 -39.445  1.00118.11           N
ATOM    153  CD2 HIS A  19      20.668  14.116 -39.778  1.00118.11           C
ATOM    154  CE1 HIS A  19      21.160  16.192 -39.655  1.00118.11           C
ATOM    155  C   HIS A  19      24.265  12.534 -42.636  1.00118.11           C
ATOM    156  O   HIS A  19      25.493  12.489 -42.608  1.00118.11           O
ATOM    157  N   LEU A  20      23.534  11.588 -43.246  1.00154.37           N
ATOM    158  CA  LEU A  20      24.221  10.448 -43.768  3.00154.37           C
ATOM    159  CB  LEU A  20      23.288   9.400 -44.396  1.00154.37           C
ATOM    160  CG  LEU A  20      22.367   8.690 -43.388  1.00154.37           C
ATOM    161  CD1 LEU A  20      21.360   9.667 -42.763  1.00154.37           C
ATOM    162  CD2 LEU A  20      21.697   7.461 -44.022  1.00154.37           C
ATOM    163  C   LEU A  20      25.158  10.882 -44.849  1.00154.37           C
ATOM    164  O   LEU A  20      26.327  10.502 -44.852  1.00154.37           O
ATOM    165  N   GLY A  21      24.676  11.716 -45.787  1.00101.23           N
ATOM    166  CA  GLY A  21      25.531  12.103 -46.869  1.00101.23           C
ATOM    167  C   GLY A  21      24.696  12.861 -47.845  1.00101.23           C
ATOM    168  O   GLY A  21      23.552  13.207 -47.553  1.00101.23           O
ATOM    169  N   ALA A  22      25.247  13.141 -49.045  1.00239.01           N
ATOM    170  CA  ALA A  22      24.483  13.923 -49.970  4.00239.01           C
ATOM    171  CB  ALA A  22      24.482  15.425 -49.639  1.00239.01           C
ATOM    172  C   ALA A  22      25.042  13.781 -51.352  1.00239.01           C
ATOM    173  O   ALA A  22      25.943  12.982 -51.603  1.00239.01           O
ATOM    174  N   GLY A  23      24.476  14.570 -52.292  1.00164.30           N
ATOM    175  CA  GLY A  23      24.816  14.500 -53.686  4.00164.30           C
ATOM    176  C   GLY A  23      25.723  15.604 -54.106  1.00164.30           C
ATOM    177  O   GLY A  23      26.694  15.905 -53.414  1.00164.30           O
ATOM    178  N   PRO A  24      25.459  16.219 -55.247  1.00197.85           N
ATOM    179  CA  PRO A  24      24.342  15.915 -56.125  1.00197.85           C
ATOM    180  CD  PRO A  24      25.988  17.550 -55.488  1.00197.85           C
ATOM    181  CB  PRO A  24      24.159  17.145 -57.016  1.00197.85           C
ATOM    182  CG  PRO A  24      25.485  17.916 -56.892  1.00197.85           C
ATOM    183  C   PRO A  24      24.492  14.648 -56.909  1.00197.85           C
ATOM    184  O   PRO A  24      25.610  14.318 -57.302  1.00197.85           O
ATOM    185  N   ASN A  25      23.372  13.928 -57.136  1.00201.58           N
ATOM    186  CA  ASN A  25      23.339  12.775 -57.993  1.00201.58           C
ATOM    187  CB  ASN A  25      24.249  12.907 -59.224  1.00201.58           C
ATOM    188  CG  ASN A  25      23.710  14.054 -60.066  1.00201.58           C
ATOM    189  OD1 ASN A  25      22.508  14.147 -60.313  1.00201.58           O
ATOM    190  ND2 ASN A  25      24.620  14.962 -60.508  1.00201.58           N
ATOM    191  C   ASN A  25      23.732  11.540 -57.252  1.00201.58           C
ATOM    192  O   ASN A  25      24.408  11.595 -56.228  1.00201.58           O
ATOM    193  N   VAL A  26      23.256  10.379 -57.751  1.00135.39           N
ATOM    194  CA  VAL A  26      23.631   9.113 -57.193  2.00135.39           C
ATOM    195  CB  VAL A  26      22.923   7.965 -57.851  1.00135.39           C
ATOM    196  CG1 VAL A  26      23.485   6.649 -57.289  1.00135.39           C
ATOM    197  CG2 VAL A  26      21.410   8.141 -57.634  1.00135.39           C
ATOM    198  C   VAL A  26      25.082   8.956 -57.456  1.00135.39           C
ATOM    199  O   VAL A  26      25.852   8.623 -56.558  1.00135.39           O
ATOM    200  N   ALA A  27      25.498   9.207 -58.713  1.00216.92           N
ATOM    201  CA  ALA A  27      26.906   9.175 -58.929  2.00216.92           C
ATOM    202  CB  ALA A  27      27.311   9.273 -60.409  1.00216.92           C
ATOM    203  C   ALA A  27      27.319  10.434 -58.250  1.00216.92           C
ATOM    204  O   ALA A  27      27.169  11.534 -58.777  1.00216.92           O
ATOM    205  N   ALA A  28      27.840  10.266 -57.028  1.00241.80           N
ATOM    206  CA  ALA A  28      28.138  11.323 -56.113  2.00241.80           C
ATOM    207  CB  ALA A  28      27.024  12.369 -55.989  1.00241.80           C
ATOM    208  C   ALA A  28      28.164  10.554 -54.846  1.00241.80           C
ATOM    209  O   ALA A  28      29.189  10.434 -54.179  1.00241.80           O
ATOM    210  N   ILE A  29      26.984  10.004 -54.501  1.00119.19           N
ATOM    211  CA  ILE A  29      26.816   9.174 -53.351  2.00119.19           C
ATOM    212  CB  ILE A  29      25.422   8.634 -53.218  1.00119.19           C
ATOM    213  CG1 ILE A  29      24.398   9.771 -53.080  1.00119.19           C
ATOM    214  CG2 ILE A  29      25.412   7.644 -52.039  1.00119.19           C
ATOM    215  CD1 ILE A  29      22.957   9.298 -53.266  1.00119.19           C
ATOM    216  C   ILE A  29      27.700   7.973 -53.533  1.00119.19           C
ATOM    217  O   ILE A  29      28.382   7.542 -52.605  1.00119.19           O
ATOM    218  N   ARG A  30      27.717   7.394 -54.748  1.00180.50           N
ATOM    219  CA  ARG A  30      28.533   6.235 -54.983  2.00180.50           C
ATOM    220  CB  ARG A  30      28.447   5.732 -56.434  1.00180.50           C
ATOM    221  CG  ARG A  30      27.030   5.354 -56.866  1.00180.50           C
ATOM    222  CD  ARG A  30      26.944   3.988 -57.548  1.00180.50           C
ATOM    223  NE  ARG A  30      27.855   4.020 -58.723  1.00180.50           N
ATOM    224  CZ  ARG A  30      28.615   2.924 -59.010  1.00180.50           C
ATOM    225  NH1 ARG A  30      28.525   1.812 -58.224  1.00180.50           N
ATOM    226  NH2 ARG A  30      29.473   2.945 -60.072  1.00180.50           N
ATOM    227  C   ARG A  30      29.941   6.670 -54.744  1.00180.50           C
ATOM    228  O   ARG A  30      30.738   5.949 -54.146  1.00180.50           O
ATOM    229  N   GLU A  31      30.266   7.893 -55.199  1.00 88.52           N
ATOM    230  CA  GLU A  31      31.589   8.426 -55.074  2.00 88.52           C
ATOM    231  CB  GLU A  31      31.668   9.869 -55.609  1.00 88.52           C
ATOM    232  CG  GLU A  31      31.144  10.045 -57.039  1.00 88.52           C
ATOM    233  CD  GLU A  31      32.191   9.577 -58.040  1.00 88.52           C
ATOM    234  OE1 GLU A  31      33.319   9.225 -57.606  1.00 88.52           O
ATOM    235  OE2 GLU A  31      31.868   9.572 -59.258  1.00 88.52           O
ATOM    236  C   GLU A  31      31.895   8.519 -53.608  1.00 88.52           C
ATOM    237  O   GLU A  31      32.960   8.101 -53.160  1.00 88.52           O
ATOM    238  N   ILE A  32      30.944   9.061 -52.817  1.00146.13           N
ATOM    239  CA  ILE A  32      31.183   9.284 -51.421  2.00146.13           C
ATOM    240  CB  ILE A  32      30.148  10.135 -50.732  1.00146.13           C
ATOM    241  CG1 ILE A  32      28.771   9.459 -50.695  1.00146.13           C
ATOM    242  CG2 ILE A  32      30.147  11.506 -51.429  1.00146.13           C
ATOM    243  CD1 ILE A  32      27.782  10.151 -49.760  1.00146.13           C
ATOM    244  C   ILE A  32      31.315   7.990 -50.677  1.00146.13           C
ATOM    245  O   ILE A  32      32.239   7.820 -49.883  1.00146.13           O
ATOM    246  N   MET A  33      30.404   7.031 -50.928  1.00109.55           N
ATOM    247  CA  MET A  33      30.405   5.786 -50.210  2.00109.55           C
ATOM    248  CB  MET A  33      29.224   4.880 -50.592  1.00109.55           C
ATOM    249  CG  MET A  33      27.861   5.484 -50.248  1.00109.55           C
ATOM    250  SD  MET A  33      27.582   5.749 -48.472  1.00109.55           S
ATOM    251  CE  MET A  33      25.870   6.319 -48.669  1.00109.55           C
ATOM    252  C   MET A  33      31.665   5.036 -50.527  1.00109.55           C
ATOM    253  O   MET A  33      32.256   4.414 -49.646  1.00109.55           O
ATOM    254  N   GLU A  34      32.134   5.093 -51.792  1.00 91.23           N
ATOM    255  CA  GLU A  34      33.271   4.294 -52.164  2.00 91.23           C
ATOM    256  CB  GLU A  34      33.678   4.413 -53.641  1.00 91.23           C
ATOM    257  CG  GLU A  34      34.146   5.800 -54.073  1.00 91.23           C
ATOM    258  CD  GLU A  34      34.636   5.665 -55.508  1.00 91.23           C
ATOM    259  OE1 GLU A  34      35.669   4.976 -55.716  1.00 91.23           O
ATOM    260  OE2 GLU A  34      33.978   6.239 -56.417  1.00 91.23           O
ATOM    261  C   GLU A  34      34.444   4.671 -51.319  1.00 91.23           C
ATOM    262  O   GLU A  34      35.216   3.802 -50.925  1.00 91.23           O
ATOM    263  N   GLU A  35      34.646   5.976 -51.065  1.00116.14           N
ATOM    264  CA  GLU A  35      35.738   6.420 -50.242  2.00116.14           C
ATOM    265  CB  GLU A  35      35.955   7.940 -50.392  1.00116.14           C
ATOM    266  CG  GLU A  35      37.357   8.431 -50.018  1.00116.14           C
ATOM    267  CD  GLU A  35      37.414   8.751 -48.533  1.00116.14           C
ATOM    268  OE1 GLU A  35      36.333   8.880 -47.902  1.00116.14           O
ATOM    269  OE2 GLU A  35      38.555   8.879 -48.013  1.00116.14           O
ATOM    270  C   GLU A  35      35.468   6.122 -48.796  1.00116.14           C
ATOM    271  O   GLU A  35      36.349   5.647 -48.083  1.00116.14           O
ATOM    272  N   ARG A  36      34.225   6.373 -48.327  1.00145.28           N
ATOM    273  CA  ARG A  36      33.955   6.229 -46.921  2.00145.28           C
ATOM    274  CB  ARG A  36      32.498   6.556 -46.554  1.00145.28           C
ATOM    275  CG  ARG A  36      32.085   7.979 -46.936  1.00145.28           C
ATOM    276  CD  ARG A  36      32.758   9.083 -46.116  1.00145.28           C
ATOM    277  NE  ARG A  36      32.284  10.382 -46.672  1.00145.28           N
ATOM    278  CZ  ARG A  36      32.726  11.567 -46.155  1.00145.28           C
ATOM    279  NH1 ARG A  36      33.608  11.576 -45.113  1.00145.28           N
ATOM    280  NH2 ARG A  36      32.287  12.743 -46.687  1.00145.28           N
ATOM    281  C   ARG A  36      34.218   4.808 -46.527  1.00145.28           C
ATOM    282  O   ARG A  36      34.993   4.549 -45.606  1.00145.28           O
ATOM    283  N   PHE A  37      33.597   3.842 -47.234  1.00122.65           N
ATOM    284  CA  PHE A  37      33.896   2.459 -46.995  2.00122.65           C
ATOM    285  CB  PHE A  37      32.920   1.507 -47.708  1.00122.65           C
ATOM    286  CG  PHE A  37      33.082   0.137 -47.149  1.00122.65           C
ATOM    287  CD1 PHE A  37      32.452  -0.201 -45.974  1.00122.65           C
ATOM    288  CD2 PHE A  37      33.845  -0.809 -47.793  1.00122.65           C
ATOM    289  CE1 PHE A  37      32.583  -1.462 -45.442  1.00122.65           C
ATOM    290  CE2 PHE A  37      33.979  -2.073 -47.265  1.00122.65           C
ATOM    291  CZ  PHE A  37      33.350  -2.401 -46.089  1.00122.65           C
ATOM    292  C   PHE A  37      35.223   2.382 -47.672  1.00122.65           C
ATOM    293  O   PHE A  37      35.535   3.238 -48.492  1.00122.65           O
ATOM    294  N   GLY A  38      36.088   1.429 -47.317  1.00 95.17           N
ATOM    295  CA  GLY A  38      37.372   1.447 -47.954  3.00 95.17           C
ATOM    296  C   GLY A  38      37.269   1.133 -49.412  1.00 95.17           C
ATOM    297  O   GLY A  38      37.991   1.707 -50.225  1.00 95.17           O
ATOM    298  N   GLN A  39      36.363   0.212 -49.787  1.00245.33           N
ATOM    299  CA  GLN A  39      36.427  -0.301 -51.123  1.00245.33           C
ATOM    300  CB  GLN A  39      36.260  -1.830 -51.163  1.00245.33           C
ATOM    301  CG  GLN A  39      36.506  -2.461 -52.534  1.00245.33           C
ATOM    302  CD  GLN A  39      36.513  -3.973 -52.345  1.00245.33           C
ATOM    303  OE1 GLN A  39      36.283  -4.731 -53.286  1.00245.33           O
ATOM    304  NE2 GLN A  39      36.791  -4.428 -51.093  1.00245.33           N
ATOM    305  C   GLN A  39      35.449   0.306 -52.072  1.00245.33           C
ATOM    306  O   GLN A  39      34.461   0.924 -51.679  1.00245.33           O
ATOM    307  N   LYS A  40      35.754   0.146 -53.383  1.00304.66           N
ATOM    308  CA  LYS A  40      34.908   0.645 -54.426  1.00304.66           C
ATOM    309  CB  LYS A  40      35.500   1.832 -55.209  1.00304.66           C
ATOM    310  CG  LYS A  40      36.737   1.493 -56.044  1.00304.66           C
ATOM    311  CD  LYS A  40      37.095   2.585 -57.054  1.00304.66           C
ATOM    312  CE  LYS A  40      38.337   2.271 -57.891  1.00304.66           C
ATOM    313  NZ  LYS A  40      38.049   1.168 -58.833  1.00304.66           N
ATOM    314  C   LYS A  40      34.624  -0.440 -55.411  1.00304.66           C
ATOM    315  O   LYS A  40      35.482  -1.273 -55.698  1.00304.66           O
ATOM    316  N   GLY A  41      33.383  -0.466 -55.947  1.00101.17           N
ATOM    317  CA  GLY A  41      33.091  -1.434 -56.961  2.00101.17           C
ATOM    318  C   GLY A  41      31.796  -2.119 -56.686  1.00101.17           C
ATOM    319  O   GLY A  41      30.841  -1.528 -56.183  1.00101.17           O
ATOM    320  N   LYS A  42      31.770  -3.421 -57.026  1.00 44.07           N
ATOM    321  CA  LYS A  42      30.639  -4.289 -56.900  2.00 44.07           C
ATOM    322  CB  LYS A  42      30.935  -5.722 -57.371  1.00 44.07           C
ATOM    323  CG  LYS A  42      31.180  -5.815 -58.879  1.00 44.07           C
ATOM    324  CD  LYS A  42      31.799  -7.140 -59.326  1.00 44.07           C
ATOM    325  CE  LYS A  42      32.038  -7.218 -60.835  1.00 44.07           C
ATOM    326  NZ  LYS A  42      32.712  -8.490 -61.176  1.00 44.07           N
ATOM    327  C   LYS A  42      30.294  -4.342 -55.453  1.00 44.07           C
ATOM    328  O   LYS A  42      29.144  -4.564 -55.080  1.00 44.07           O
ATOM    329  N   ALA A  43      31.301  -4.113 -54.595  1.00 36.13           N
ATOM    330  CA  ALA A  43      31.119  -4.214 -53.183  2.00 36.13           C
ATOM    331  CB  ALA A  43      32.382  -3.832 -52.390  1.00 36.13           C
ATOM    332  C   ALA A  43      30.016  -3.285 -52.753  1.00 36.13           C
ATOM    333  O   ALA A  43      29.215  -3.637 -51.888  1.00 36.13           O
ATOM    334  N   ILE A  44      29.923  -2.080 -53.352  1.00 97.30           N
ATOM    335  CA  ILE A  44      28.943  -1.116 -52.920  4.00 97.30           C
ATOM    336  CB  ILE A  44      29.495   0.281 -52.887  1.00 97.30           C
ATOM    337  CG1 ILE A  44      29.910   0.716 -54.302  1.00 97.30           C
ATOM    338  CG2 ILE A  44      30.655   0.317 -51.878  1.00 97.30           C
ATOM    339  CD1 ILE A  44      30.257   2.201 -54.413  1.00 97.30           C
ATOM    340  C   ILE A  44      27.783  -1.100 -53.879  1.00 97.30           C
ATOM    341  O   ILE A  44      27.973  -1.140 -55.094  1.00 97.30           O
ATOM    342  N   ARG A  45      26.539  -1.063 -53.338  1.00 45.10           N
ATOM    343  CA  ARG A  45      25.349  -1.027 -54.154  4.00 45.10           C
ATOM    344  CB  ARG A  45      24.455  -2.270 -53.996  1.00 45.10           C
ATOM    345  CG  ARG A  45      25.149  -3.593 -54.323  1.00 45.10           C
ATOM    346  CD  ARG A  45      24.213  -4.799 -54.225  1.00 45.10           C
ATOM    347  NE  ARG A  45      25.052  -6.030 -54.240  1.00 45.10           N
ATOM    348  CZ  ARG A  45      25.388  -6.616 -55.425  1.00 45.10           C
ATOM    349  NH1 ARG A  45      24.970  -6.064 -56.602  1.00 45.10           N
ATOM    350  NH2 ARG A  45      26.145  -7.752 -55.431  1.00 45.10           N
ATOM    351  C   ARG A  45      24.510   0.140 -53.706  1.00 45.10           C
ATOM    352  O   ARG A  45      24.452   0.450 -52.518  1.00 45.10           O
ATOM    353  N   ILE A  46      23.857   0.836 -54.665  1.00117.01           N
ATOM    354  CA  ILE A  46      22.968   1.926 -54.349  4.00117.01           C
ATOM    355  CB  ILE A  46      23.478   3.264 -54.802  1.00117.01           C
ATOM    356  CG1 ILE A  46      22.549   4.391 -54.321  1.00117.01           C
ATOM    357  CG2 ILE A  46      23.686   3.218 -56.324  1.00117.01           C
ATOM    358  CD1 ILE A  46      23.148   5.786 -54.487  1.00117.01           C
ATOM    359  C   ILE A  46      21.678   1.659 -55.063  1.00117.01           C
ATOM    360  O   ILE A  46      21.675   1.346 -56.253  1.00117.01           O
ATOM    361  N   GLU A  47      20.543   1.752 -54.340  1.00236.65           N
ATOM    362  CA  GLU A  47      19.260   1.545 -54.953  4.00236.65           C
ATOM    363  CB  GLU A  47      18.470   0.367 -54.357  1.00236.65           C
ATOM    364  CG  GLU A  47      19.119  -1.000 -54.601  1.00236.65           C
ATOM    365  CD  GLU A  47      18.960  -1.362 -56.072  1.00236.65           C
ATOM    366  OE1 GLU A  47      18.585  -0.461 -56.869  1.00236.65           O
ATOM    367  OE2 GLU A  47      19.213  -2.548 -56.418  1.00236.65           O
ATOM    368  C   GLU A  47      18.471   2.793 -54.708  1.00236.65           C
ATOM    369  O   GLU A  47      18.542   3.376 -53.627  1.00236.65           O
ATOM    370  N   ARG A  48      17.704   3.245 -55.721  1.00103.73           N
ATOM    371  CA  ARG A  48      16.959   4.463 -55.577  4.00103.73           C
ATOM    372  CB  ARG A  48      16.803   5.221 -56.903  1.00103.73           C
ATOM    373  CG  ARG A  48      18.182   5.559 -57.473  1.00103.73           C
ATOM    374  CD  ARG A  48      18.193   6.331 -58.792  1.00103.73           C
ATOM    375  NE  ARG A  48      19.608   6.315 -59.264  1.00103.73           N
ATOM    376  CZ  ARG A  48      19.996   7.032 -60.358  1.00103.73           C
ATOM    377  NH1 ARG A  48      19.105   7.838 -61.004  1.00103.73           N
ATOM    378  NH2 ARG A  48      21.282   6.937 -60.807  1.00103.73           N
ATOM    379  C   ARG A  48      15.617   4.134 -54.998  1.00103.73           C
ATOM    380  O   ARG A  48      14.994   3.140 -55.368  1.00103.73           O
ATOM    381  N   VAL A  49      15.152   4.969 -54.045  1.00 34.15           N
ATOM    382  CA  VAL A  49      13.885   4.761 -53.403  4.00 34.15           C
ATOM    383  CB  VAL A  49      13.956   4.784 -51.903  1.00 34.15           C
ATOM    384  CG1 VAL A  49      12.533   4.661 -51.331  1.00 34.15           C
ATOM    385  CG2 VAL A  49      14.902   3.661 -51.447  1.00 34.15           C
ATOM    386  C   VAL A  49      13.008   5.884 -53.825  1.00 34.15           C
ATOM    387  O   VAL A  49      13.482   6.971 -54.154  1.00 34.15           O
ATOM    388  N   ILE A  50      11.689   5.638 -53.843  1.00 95.57           N
ATOM    389  CA  ILE A  50      10.787   6.667 -54.247  4.00 95.57           C
ATOM    390  CB  ILE A  50       9.790   6.224 -55.278  1.00 95.57           C
ATOM    391  CG1 ILE A  50      10.520   5.713 -56.533  1.00 95.57           C
ATOM    392  CG2 ILE A  50       8.844   7.403 -55.559  1.00 95.57           C
ATOM    393  CD1 ILE A  50      11.435   6.755 -57.175  1.00 95.57           C
ATOM    394  C   ILE A  50      10.046   7.061 -53.027  1.00 95.57           C
ATOM    395  O   ILE A  50       9.795   6.244 -52.141  1.00 95.57           O
ATOM    396  N   TYR A  51       9.694   8.351 -52.942  1.00155.09           N
ATOM    397  CA  TYR A  51       9.124   8.819 -51.725  4.00155.09           C
ATOM    398  CB  TYR A  51       9.860  10.081 -51.245  1.00155.09           C
ATOM    399  CG  TYR A  51       9.417  10.457 -49.877  1.00155.09           C
ATOM    400  CD1 TYR A  51      10.032   9.894 -48.783  1.00155.09           C
ATOM    401  CD2 TYR A  51       8.406  11.370 -49.684  1.00155.09           C
ATOM    402  CE1 TYR A  51       9.645  10.233 -47.510  1.00155.09           C
ATOM    403  CE2 TYR A  51       8.013  11.712 -48.411  1.00155.09           C
ATOM    404  CZ  TYR A  51       8.633  11.143 -47.324  1.00155.09           C
ATOM    405  OH  TYR A  51       8.234  11.494 -46.017  1.00155.09           O
ATOM    406  C   TYR A  51       7.705   9.198 -51.956  1.00155.09           C
ATOM    407  O   TYR A  51       7.397  10.067 -52.771  1.00155.09           O
ATOM    408  N   THR A  52       6.796   8.513 -51.242  1.00109.92           N
ATOM    409  CA  THR A  52       5.417   8.878 -51.261  1.00109.92           C
ATOM    410  CB  THR A  52       4.529   7.936 -52.015  1.00109.92           C
ATOM    411  OG1 THR A  52       4.603   6.630 -51.464  1.00109.92           O
ATOM    412  CG2 THR A  52       4.965   7.931 -53.488  1.00109.92           C
ATOM    413  C   THR A  52       4.997   8.865 -49.839  1.00109.92           C
ATOM    414  O   THR A  52       5.379   7.983 -49.072  1.00109.92           O
ATOM    415  N   GLY A  53       4.203   9.868 -49.447  1.00 87.80           N
ATOM    416  CA  GLY A  53       3.778   9.973 -48.089  1.00 87.80           C
ATOM    417  C   GLY A  53       2.896   8.820 -47.755  1.00 87.80           C
ATOM    418  O   GLY A  53       2.886   8.366 -46.611  1.00 87.80           O
ATOM    419  N   LYS A  54       2.105   8.345 -48.741  1.00244.85           N
ATOM    420  CA  LYS A  54       1.181   7.271 -48.506  1.00244.85           C
ATOM    421  CB  LYS A  54       0.522   6.747 -49.791  1.00244.85           C
ATOM    422  CG  LYS A  54      -0.243   7.835 -50.545  1.00244.85           C
ATOM    423  CD  LYS A  54       0.679   8.916 -51.114  1.00244.85           C
ATOM    424  CE  LYS A  54      -0.058  10.059 -51.813  1.00244.85           C
ATOM    425  NZ  LYS A  54       0.899  11.135 -52.159  1.00244.85           N
ATOM    426  C   LYS A  54       1.972   6.146 -47.904  1.00244.85           C
ATOM    427  O   LYS A  54       3.079   5.847 -48.349  1.00244.85           O
ATOM    428  N   GLU A  55       1.428   5.518 -46.839  1.00250.07           N
ATOM    429  CA  GLU A  55       2.108   4.466 -46.136  1.00250.07           C
ATOM    430  CB  GLU A  55       2.060   4.632 -44.606  1.00250.07           C
ATOM    431  CG  GLU A  55       2.776   3.525 -43.832  1.00250.07           C
ATOM    432  CD  GLU A  55       2.556   3.782 -42.348  1.00250.07           C
ATOM    433  OE1 GLU A  55       2.345   4.967 -41.977  1.00250.07           O
ATOM    434  OE2 GLU A  55       2.590   2.794 -41.565  1.00250.07           O
ATOM    435  C   GLU A  55       1.414   3.191 -46.449  1.00250.07           C
ATOM    436  O   GLU A  55       0.214   3.172 -46.719  1.00250.07           O
ATOM    437  N   GLY A  56       2.169   2.080 -46.438  1.00 98.68           N
ATOM    438  CA  GLY A  56       1.544   0.827 -46.715  1.00 98.68           C
ATOM    439  C   GLY A  56       1.442   0.110 -45.436  1.00 98.68           C
ATOM    440  O   GLY A  56       2.413  -0.066 -44.702  1.00 98.68           O
ATOM    441  N   LYS A  57       0.214  -0.314 -45.148  1.00275.54           N
ATOM    442  CA  LYS A  57      -0.035  -1.062 -43.975  4.00275.54           C
ATOM    443  CB  LYS A  57      -0.563  -0.211 -42.807  1.00275.54           C
ATOM    444  CG  LYS A  57      -1.708   0.732 -43.192  1.00275.54           C
ATOM    445  CD  LYS A  57      -2.455   1.302 -41.983  1.00275.54           C
ATOM    446  CE  LYS A  57      -3.316   2.525 -42.302  1.00275.54           C
ATOM    447  NZ  LYS A  57      -2.469   3.739 -42.341  1.00275.54           N
ATOM    448  C   LYS A  57      -1.099  -2.032 -44.370  1.00275.54           C
ATOM    449  O   LYS A  57      -1.669  -1.929 -45.455  1.00275.54           O
ATOM    450  N   SER A  58      -1.382  -3.022 -43.507  1.00158.25           N
ATOM    451  CA  SER A  58      -2.381  -3.993 -43.837  1.00158.25           C
ATOM    452  CB  SER A  58      -2.254  -5.300 -43.036  1.00158.25           C
ATOM    453  OG  SER A  58      -1.020  -5.936 -43.331  1.00158.25           O
ATOM    454  C   SER A  58      -3.712  -3.404 -43.516  1.00158.25           C
ATOM    455  O   SER A  58      -3.824  -2.230 -43.166  1.00158.25           O
ATOM    456  N   SER A  59      -4.767  -4.225 -43.656  1.00 71.28           N
ATOM    457  CA  SER A  59      -6.097  -3.773 -43.387  3.00 71.28           C
ATOM    458  CB  SER A  59      -7.148  -4.875 -43.594  1.00 71.28           C
ATOM    459  OG  SER A  59      -8.444  -4.368 -43.313  1.00 71.28           O
ATOM    460  C   SER A  59      -6.145  -3.365 -41.955  1.00 71.28           C
ATOM    461  O   SER A  59      -6.770  -2.368 -41.601  1.00 71.28           O
ATOM    462  N   GLN A  60      -5.457  -4.133 -41.095  1.00 93.30           N
ATOM    463  CA  GLN A  60      -5.461  -3.849 -39.696  3.00 93.30           C
ATOM    464  CB  GLN A  60      -4.662  -4.881 -38.889  1.00 93.30           C
ATOM    465  CG  GLN A  60      -4.816  -4.696 -37.382  1.00 93.30           C
ATOM    466  CD  GLN A  60      -6.246  -5.079 -37.040  1.00 93.30           C
ATOM    467  OE1 GLN A  60      -6.844  -5.939 -37.686  1.00 93.30           O
ATOM    468  NE2 GLN A  60      -6.818  -4.418 -35.999  1.00 93.30           N
ATOM    469  C   GLN A  60      -4.815  -2.530 -39.482  1.00 93.30           C
ATOM    470  O   GLN A  60      -5.332  -1.708 -38.729  1.00 93.30           O
ATOM    471  N   GLY A  61      -3.718  -2.259 -40.213  1.00121.35           N
ATOM    472  CA  GLY A  61      -2.983  -1.062 -39.947  1.00121.35           C
ATOM    473  C   GLY A  61      -1.613  -1.449 -39.481  1.00121.35           C
ATOM    474  O   GLY A  61      -0.800  -0.595 -39.128  1.00121.35           O
ATOM    475  N   CYS A  62      -1.331  -2.762 -39.474  1.00 67.77           N
ATOM    476  CA  CYS A  62      -0.057  -3.278 -39.062  1.00 67.77           C
ATOM    477  CB  CYS A  62      -0.073  -4.789 -38.832  1.00 67.77           C
ATOM    478  SG  CYS A  62      -1.406  -5.293 -37.715  1.00 67.77           S
ATOM    479  C   CYS A  62       0.908  -3.063 -40.172  1.00 67.77           C
ATOM    480  O   CYS A  62       0.580  -2.552 -41.242  1.00 67.77           O
ATOM    481  N   PRO A  63       2.121  -3.445 -39.886  1.00159.13           N
ATOM    482  CA  PRO A  63       3.157  -3.315 -40.868  4.00159.13           C
ATOM    483  CD  PRO A  63       2.622  -3.262 -38.537  1.00159.13           C
ATOM    484  CB  PRO A  63       4.477  -3.397 -40.093  1.00159.13           C
ATOM    485  CG  PRO A  63       4.105  -2.890 -38.690  1.00159.13           C
ATOM    486  C   PRO A  63       3.068  -4.277 -41.999  1.00159.13           C
ATOM    487  O   PRO A  63       2.561  -5.382 -41.810  1.00159.13           O
ATOM    488  N   ILE A  64       3.543  -3.868 -43.200  1.00177.45           N
ATOM    489  CA  ILE A  64       3.500  -4.698 -44.368  1.00177.45           C
ATOM    490  CB  ILE A  64       2.224  -4.451 -45.137  1.00177.45           C
ATOM    491  CG1 ILE A  64       1.987  -5.440 -46.294  1.00177.45           C
ATOM    492  CG2 ILE A  64       2.247  -2.978 -45.578  1.00177.45           C
ATOM    493  CD1 ILE A  64       2.866  -5.215 -47.522  1.00177.45           C
ATOM    494  C   ILE A  64       4.661  -4.338 -45.225  1.00177.45           C
ATOM    495  O   ILE A  64       5.106  -3.191 -45.224  1.00177.45           O
ATOM    496  N   ALA A  65       5.214  -5.314 -45.973  1.00192.93           N
ATOM    497  CA  ALA A  65       6.291  -4.928 -46.824  1.00192.93           C
ATOM    498  CB  ALA A  65       7.620  -5.622 -46.477  1.00192.93           C
ATOM    499  C   ALA A  65       5.969  -5.282 -48.239  1.00192.93           C
ATOM    500  O   ALA A  65       5.813  -6.455 -48.578  1.00192.93           O
ATOM    501  N   LYS A  66       5.840  -4.255 -49.104  1.00174.73           N
ATOM    502  CA  LYS A  66       5.584  -4.483 -50.496  1.00174.73           C
ATOM    503  CB  LYS A  66       5.148  -3.214 -51.249  1.00174.73           C
ATOM    504  CG  LYS A  66       3.720  -2.774 -50.923  1.00174.73           C
ATOM    505  CD  LYS A  66       2.677  -3.845 -51.246  1.00174.73           C
ATOM    506  CE  LYS A  66       2.765  -4.376 -52.678  1.00174.73           C
ATOM    507  NZ  LYS A  66       3.888  -5.334 -52.794  1.00174.73           N
ATOM    508  C   LYS A  66       6.802  -5.014 -51.184  1.00174.73           C
ATOM    509  O   LYS A  66       6.721  -6.006 -51.908  1.00174.73           O
ATOM    510  N   TRP A  67       7.978  -4.382 -50.973  1.00 63.90           N
ATOM    511  CA  TRP A  67       9.126  -4.853 -51.697  4.00 63.90           C
ATOM    512  CB  TRP A  67       9.611  -3.928 -52.831  1.00 63.90           C
ATOM    513  CG  TRP A  67       8.648  -3.852 -53.997  1.00 63.90           C
ATOM    514  CD2 TRP A  67       7.790  -2.735 -54.283  1.00 63.90           C
ATOM    515  CD1 TRP A  67       8.445  -4.756 -55.002  1.00 63.90           C
ATOM    516  NE1 TRP A  67       7.503  -4.280 -55.882  1.00 63.90           N
ATOM    517  CE2 TRP A  67       7.096  -3.033 -55.456  1.00 63.90           C
ATOM    518  CE3 TRP A  67       7.603  -1.552 -53.628  1.00 63.90           C
ATOM    519  CZ2 TRP A  67       6.199  -2.151 -55.991  1.00 63.90           C
ATOM    520  CZ3 TRP A  67       6.695  -0.668 -54.166  1.00 63.90           C
ATOM    521  CH2 TRP A  67       6.006  -0.961 -55.324  1.00 63.90           C
ATOM    522  C   TRP A  67      10.254  -5.119 -50.761  1.00 63.90           C
ATOM    523  O   TRP A  67      10.364  -4.500 -49.704  1.00 63.90           O
ATOM    524  N   VAL A  68      11.116  -6.089 -51.136  1.00 35.58           N
ATOM    525  CA  VAL A  68      12.215  -6.441 -50.291  4.00 35.58           C
ATOM    526  CB  VAL A  68      12.184  -7.866 -49.827  1.00 35.58           C
ATOM    527  CG1 VAL A  68      13.467  -8.141 -49.023  1.00 35.58           C
ATOM    528  CG2 VAL A  68      10.886  -8.093 -49.034  1.00 35.58           C
ATOM    529  C   VAL A  68      13.495  -6.256 -51.037  1.00 35.58           C
ATOM    530  O   VAL A  68      13.609  -6.619 -52.207  1.00 35.58           O
ATOM    531  N   VAL A  69      14.489  -5.645 -50.363  1.00101.53           N
ATOM    532  CA  VAL A  69      15.807  -5.542 -50.916  4.00101.53           C
ATOM    533  CB  VAL A  69      16.462  -4.205 -50.699  1.00101.53           C
ATOM    534  CG1 VAL A  69      15.659  -3.149 -51.477  1.00101.53           C
ATOM    535  CG2 VAL A  69      16.546  -3.911 -49.191  1.00101.53           C
ATOM    536  C   VAL A  69      16.565  -6.587 -50.174  1.00101.53           C
ATOM    537  O   VAL A  69      16.541  -6.639 -48.946  1.00101.53           O
ATOM    538  N   ARG A  70      17.234  -7.488 -50.906  1.00123.14           N
ATOM    539  CA  ARG A  70      17.920  -8.537 -50.226  1.00123.14           C
ATOM    540  CB  ARG A  70      17.412  -9.938 -50.608  1.00123.14           C
ATOM    541  CG  ARG A  70      18.052 -11.077 -49.813  1.00123.14           C
ATOM    542  CD  ARG A  70      17.650 -12.465 -50.318  1.00123.14           C
ATOM    543  NE  ARG A  70      18.661 -12.880 -51.331  1.00123.14           N
ATOM    544  CZ  ARG A  70      18.299 -13.679 -52.375  1.00123.14           C
ATOM    545  NH1 ARG A  70      16.996 -14.058 -52.526  1.00123.14           N
ATOM    546  NH2 ARG A  70      19.241 -14.093 -53.273  1.00123.14           N
ATOM    547  C   ARG A  70      19.365  -8.452 -50.656  1.00123.14           C
ATOM    548  O   ARG A  70      19.659  -7.945 -51.738  1.00123.14           O
ATOM    549  N   ARG A  71      20.312  -8.921 -49.808  1.00140.26           N
ATOM    550  CA  ARG A  71      21.714  -8.938 -50.165  1.00140.26           C
ATOM    551  CB  ARG A  71      22.558  -9.714 -49.140  1.00140.26           C
ATOM    552  CG  ARG A  71      23.937 -10.128 -49.659  1.00140.26           C
ATOM    553  CD  ARG A  71      24.488 -11.388 -48.982  1.00140.26           C
ATOM    554  NE  ARG A  71      23.855 -12.575 -49.630  1.00140.26           N
ATOM    555  CZ  ARG A  71      22.686 -13.099 -49.153  1.00140.26           C
ATOM    556  NH1 ARG A  71      22.067 -12.534 -48.077  1.00140.26           N
ATOM    557  NH2 ARG A  71      22.136 -14.194 -49.756  1.00140.26           N
ATOM    558  C   ARG A  71      21.776  -9.761 -51.417  1.00140.26           C
ATOM    559  O   ARG A  71      21.274 -10.883 -51.453  1.00140.26           O
ATOM    560  N   SER A  72      22.372  -9.209 -52.491  1.00102.35           N
ATOM    561  CA  SER A  72      22.432  -9.909 -53.744  1.00102.35           C
ATOM    562  CB  SER A  72      22.905  -9.010 -54.901  1.00102.35           C
ATOM    563  OG  SER A  72      21.971  -7.961 -55.115  1.00102.35           O
ATOM    564  C   SER A  72      23.351 -11.080 -53.685  1.00102.35           C
ATOM    565  O   SER A  72      22.943 -12.213 -53.930  1.00102.35           O
ATOM    566  N   SER A  73      24.626 -10.832 -53.341  1.00171.30           N
ATOM    567  CA  SER A  73      25.580 -11.899 -53.369  1.00171.30           C
ATOM    568  CB  SER A  73      26.456 -11.893 -54.632  1.00171.30           C
ATOM    569  OG  SER A  73      25.650 -12.064 -55.788  1.00171.30           O
ATOM    570  C   SER A  73      26.491 -11.703 -52.201  1.00171.30           C
ATOM    571  O   SER A  73      26.332 -10.769 -51.416  1.00171.30           O
ATOM    572  N   SER A  74      27.470 -12.613 -52.058  1.00 82.41           N
ATOM    573  CA  SER A  74      28.402 -12.597 -50.970  3.00 82.41           C
ATOM    574  CB  SER A  74      29.335 -13.820 -50.991  1.00 82.41           C
ATOM    575  OG  SER A  74      28.576 -15.016 -50.881  1.00 82.41           O
ATOM    576  C   SER A  74      29.269 -11.381 -51.068  1.00 82.41           C
ATOM    577  O   SER A  74      29.694 -10.827 -50.055  1.00 82.41           O
ATOM    578  N   GLU A  75      29.536 -10.924 -52.303  1.00121.09           N
ATOM    579  CA  GLU A  75      30.447  -9.844 -52.551  3.00121.09           C
ATOM    580  CB  GLU A  75      30.666  -9.617 -54.061  1.00121.09           C
ATOM    581  CG  GLU A  75      31.917  -8.808 -54.409  1.00121.09           C
ATOM    582  CD  GLU A  75      31.580  -7.326 -54.356  1.00121.09           C
ATOM    583  OE1 GLU A  75      30.376  -6.996 -54.184  1.00121.09           O
ATOM    584  OE2 GLU A  75      32.524  -6.503 -54.493  1.00121.09           O
ATOM    585  C   GLU A  75      29.943  -8.583 -51.938  1.00121.09           C
ATOM    586  O   GLU A  75      30.730  -7.780 -51.440  1.00121.09           O
ATOM    587  N   GLU A  76      28.615  -8.372 -51.935  1.00237.63           N
ATOM    588  CA  GLU A  76      28.151  -7.110 -51.451  1.00237.63           C
ATOM    589  CB  GLU A  76      26.634  -6.877 -51.549  1.00237.63           C
ATOM    590  CG  GLU A  76      26.256  -5.461 -51.101  1.00237.63           C
ATOM    591  CD  GLU A  76      24.775  -5.229 -51.363  1.00237.63           C
ATOM    592  OE1 GLU A  76      24.039  -6.234 -51.552  1.00237.63           O
ATOM    593  OE2 GLU A  76      24.362  -4.039 -51.380  1.00237.63           O
ATOM    594  C   GLU A  76      28.542  -6.909 -50.029  1.00237.63           C
ATOM    595  O   GLU A  76      28.532  -7.825 -49.209  1.00237.63           O
ATOM    596  N   LYS A  77      28.930  -5.655 -49.744  1.00190.33           N
ATOM    597  CA  LYS A  77      29.261  -5.170 -48.442  1.00190.33           C
ATOM    598  CB  LYS A  77      30.622  -4.459 -48.362  1.00190.33           C
ATOM    599  CG  LYS A  77      31.779  -5.411 -48.045  1.00190.33           C
ATOM    600  CD  LYS A  77      32.012  -6.508 -49.084  1.00190.33           C
ATOM    601  CE  LYS A  77      33.051  -7.537 -48.633  1.00190.33           C
ATOM    602  NZ  LYS A  77      33.052  -8.700 -49.550  1.00190.33           N
ATOM    603  C   LYS A  77      28.190  -4.182 -48.136  1.00190.33           C
ATOM    604  O   LYS A  77      27.053  -4.560 -47.859  1.00190.33           O
ATOM    605  N   LEU A  78      28.513  -2.878 -48.186  1.00129.00           N
ATOM    606  CA  LEU A  78      27.498  -1.941 -47.824  4.00129.00           C
ATOM    607  CB  LEU A  78      27.990  -0.515 -47.508  1.00129.00           C
ATOM    608  CG  LEU A  78      28.665   0.202 -48.689  1.00129.00           C
ATOM    609  CD1 LEU A  78      29.014   1.658 -48.335  1.00129.00           C
ATOM    610  CD2 LEU A  78      29.890  -0.586 -49.177  1.00129.00           C
ATOM    611  C   LEU A  78      26.447  -1.810 -48.883  1.00129.00           C
ATOM    612  O   LEU A  78      26.717  -1.921 -50.077  1.00129.00           O
ATOM    613  N   LEU A  79      25.192  -1.587 -48.426  1.00135.82           N
ATOM    614  CA  LEU A  79      24.059  -1.355 -49.277  4.00135.82           C
ATOM    615  CB  LEU A  79      22.937  -2.389 -49.089  1.00135.82           C
ATOM    616  CG  LEU A  79      21.717  -2.150 -49.998  1.00135.82           C
ATOM    617  CD1 LEU A  79      22.097  -2.289 -51.479  1.00135.82           C
ATOM    618  CD2 LEU A  79      20.538  -3.054 -49.599  1.00135.82           C
ATOM    619  C   LEU A  79      23.518  -0.012 -48.875  1.00135.82           C
ATOM    620  O   LEU A  79      23.262   0.223 -47.697  1.00135.82           O
ATOM    621  N   CYS A  80      23.341   0.920 -49.835  1.00 33.02           N
ATOM    622  CA  CYS A  80      22.848   2.224 -49.477  4.00 33.02           C
ATOM    623  CB  CYS A  80      23.768   3.371 -49.929  1.00 33.02           C
ATOM    624  SG  CYS A  80      25.409   3.303 -49.147  1.00 33.02           S
ATOM    625  C   CYS A  80      21.543   2.424 -50.178  1.00 33.02           C
ATOM    626  O   CYS A  80      21.373   2.012 -51.325  1.00 33.02           O
ATOM    627  N   LEU A  81      20.573   3.050 -49.485  1.00 61.34           N
ATOM    628  CA  LEU A  81      19.311   3.334 -50.101  4.00 61.34           C
ATOM    629  CB  LEU A  81      18.104   2.878 -49.269  1.00 61.34           C
ATOM    630  CG  LEU A  81      18.104   1.352 -49.062  1.00 61.34           C
ATOM    631  CD1 LEU A  81      16.805   0.866 -48.399  1.00 61.34           C
ATOM    632  CD2 LEU A  81      18.434   0.616 -50.372  1.00 61.34           C
ATOM    633  C   LEU A  81      19.275   4.783 -50.275  1.00 61.34           C
ATOM    634  O   LEU A  81      19.713   5.542 -49.412  1.00 61.34           O
ATOM    635  N   VAL A  82      18.762   5.220 -51.425  1.00104.09           N
ATOM    636  CA  VAL A  82      18.887   6.614 -51.577  4.00104.09           C
ATOM    637  CB  VAL A  82      19.824   6.998 -52.674  1.00104.09           C
ATOM    638  CG1 VAL A  82      19.209   6.583 -54.021  1.00104.09           C
ATOM    639  CG2 VAL A  82      20.104   8.496 -52.537  1.00104.09           C
ATOM    640  C   VAL A  82      17.585   7.213 -51.881  1.00104.09           C
ATOM    641  O   VAL A  82      16.697   6.591 -52.460  1.00104.09           O
ATOM    642  N   ARG A  83      17.448   8.470 -51.447  1.00110.98           N
ATOM    643  CA  ARG A  83      16.246   9.141 -51.758  4.00110.98           C
ATOM    644  CB  ARG A  83      15.491   9.649 -50.519  1.00110.98           C
ATOM    645  CG  ARG A  83      14.977   8.513 -49.632  1.00110.98           C
ATOM    646  CD  ARG A  83      13.973   8.972 -48.574  1.00110.98           C
ATOM    647  NE  ARG A  83      12.913   9.721 -49.300  1.00110.98           N
ATOM    648  CZ  ARG A  83      13.036  11.071 -49.453  1.00110.98           C
ATOM    649  NH1 ARG A  83      14.061  11.737 -48.844  1.00110.98           N
ATOM    650  NH2 ARG A  83      12.142  11.752 -50.225  1.00110.98           N
ATOM    651  C   ARG A  83      16.610  10.314 -52.602  1.00110.98           C
ATOM    652  O   ARG A  83      17.325  11.213 -52.164  1.00110.98           O
ATOM    653  N   GLU A  84      16.131  10.320 -53.861  1.00209.32           N
ATOM    654  CA  GLU A  84      16.394  11.433 -54.720  4.00209.32           C
ATOM    655  CB  GLU A  84      16.589  11.028 -56.191  1.00209.32           C
ATOM    656  CG  GLU A  84      17.154  12.144 -57.068  1.00209.32           C
ATOM    657  CD  GLU A  84      17.734  11.493 -58.315  1.00209.32           C
ATOM    658  OE1 GLU A  84      18.301  10.376 -58.185  1.00209.32           O
ATOM    659  OE2 GLU A  84      17.628  12.107 -59.410  1.00209.32           O
ATOM    660  C   GLU A  84      15.171  12.296 -54.591  1.00209.32           C
ATOM    661  O   GLU A  84      14.055  11.828 -54.810  1.00209.32           O
ATOM    662  N   ARG A  85      15.345  13.579 -54.207  1.00143.07           N
ATOM    663  CA  ARG A  85      14.212  14.432 -53.957  1.00143.07           C
ATOM    664  CB  ARG A  85      14.567  15.743 -53.235  1.00143.07           C
ATOM    665  CG  ARG A  85      15.097  15.518 -51.817  1.00143.07           C
ATOM    666  CD  ARG A  85      14.470  16.447 -50.776  1.00143.07           C
ATOM    667  NE  ARG A  85      14.910  17.839 -51.073  1.00143.07           N
ATOM    668  CZ  ARG A  85      15.960  18.384 -50.393  1.00143.07           C
ATOM    669  NH1 ARG A  85      16.603  17.659 -49.431  1.00143.07           N
ATOM    670  NH2 ARG A  85      16.358  19.660 -50.668  1.00143.07           N
ATOM    671  C   ARG A  85      13.560  14.773 -55.252  1.00143.07           C
ATOM    672  O   ARG A  85      14.223  14.942 -56.274  1.00143.07           O
ATOM    673  N   ALA A  86      12.215  14.862 -55.236  1.00205.07           N
ATOM    674  CA  ALA A  86      11.513  15.190 -56.437  3.00205.07           C
ATOM    675  CB  ALA A  86       9.987  15.034 -56.327  1.00205.07           C
ATOM    676  C   ALA A  86      11.804  16.625 -56.748  1.00205.07           C
ATOM    677  O   ALA A  86      11.748  17.488 -55.873  1.00205.07           O
ATOM    678  N   GLY A  87      12.153  16.901 -58.020  1.00 97.62           N
ATOM    679  CA  GLY A  87      12.310  18.240 -58.510  3.00 97.62           C
ATOM    680  C   GLY A  87      13.472  18.983 -57.921  1.00 97.62           C
ATOM    681  O   GLY A  87      13.330  20.163 -57.599  1.00 97.62           O
ATOM    682  N   HIS A  88      14.649  18.355 -57.744  1.00 68.20           N
ATOM    683  CA  HIS A  88      15.718  19.177 -57.249  1.00 68.20           C
ATOM    684  ND1 HIS A  88      15.259  21.159 -54.701  1.00 68.20           N
ATOM    685  CG  HIS A  88      15.153  19.795 -54.854  1.00 68.20           C
ATOM    686  CB  HIS A  88      16.043  18.998 -55.758  1.00 68.20           C
ATOM    687  NE2 HIS A  88      13.617  20.497 -53.361  1.00 68.20           N
ATOM    688  CD2 HIS A  88      14.144  19.405 -54.029  1.00 68.20           C
ATOM    689  CE1 HIS A  88      14.318  21.527 -53.797  1.00 68.20           C
ATOM    690  C   HIS A  88      16.995  18.906 -57.982  1.00 68.20           C
ATOM    691  O   HIS A  88      17.376  17.755 -58.198  1.00 68.20           O
ATOM    692  N   THR A  89      17.670  19.995 -58.410  1.00138.39           N
ATOM    693  CA  THR A  89      18.994  19.914 -58.959  1.00138.39           C
ATOM    694  CB  THR A  89      19.087  20.361 -60.400  1.00138.39           C
ATOM    695  OG1 THR A  89      20.426  20.256 -60.859  1.00138.39           O
ATOM    696  CG2 THR A  89      18.534  21.787 -60.580  1.00138.39           C
ATOM    697  C   THR A  89      19.832  20.774 -58.064  1.00138.39           C
ATOM    698  O   THR A  89      20.016  21.968 -58.297  1.00138.39           O
ATOM    699  N   CYS A  90      20.371  20.181 -56.984  1.00 83.10           N
ATOM    700  CA  CYS A  90      21.104  21.013 -56.081  1.00 83.10           C
ATOM    701  CB  CYS A  90      20.253  21.573 -54.928  1.00 83.10           C
ATOM    702  SG  CYS A  90      19.529  20.270 -53.890  1.00 83.10           S
ATOM    703  C   CYS A  90      22.223  20.248 -55.489  1.00 83.10           C
ATOM    704  O   CYS A  90      22.486  19.104 -55.856  1.00 83.10           O
ATOM    705  N   GLU A  91      22.927  20.895 -54.544  1.00 87.83           N
ATOM    706  CA  GLU A  91      24.024  20.231 -53.928  3.00 87.83           C
ATOM    707  CB  GLU A  91      24.718  21.071 -52.843  1.00 87.83           C
ATOM    708  CG  GLU A  91      25.920  20.359 -52.217  1.00 87.83           C
ATOM    709  CD  GLU A  91      26.586  21.309 -51.233  1.00 87.83           C
ATOM    710  OE1 GLU A  91      26.087  22.456 -51.086  1.00 87.83           O
ATOM    711  OE2 GLU A  91      27.605  20.900 -50.616  1.00 87.83           O
ATOM    712  C   GLU A  91      23.442  19.022 -53.280  1.00 87.83           C
ATOM    713  O   GLU A  91      24.000  17.930 -53.386  1.00 87.83           O
ATOM    714  N   ALA A  92      22.286  19.169 -52.598  1.00148.56           N
ATOM    715  CA  ALA A  92      21.758  17.979 -52.009  3.00148.56           C
ATOM    716  CB  ALA A  92      21.516  18.110 -50.495  1.00148.56           C
ATOM    717  C   ALA A  92      20.446  17.624 -52.626  1.00148.56           C
ATOM    718  O   ALA A  92      19.408  17.686 -51.970  1.00148.56           O
ATOM    719  N   ALA A  93      20.455  17.241 -53.915  1.00 58.20           N
ATOM    720  CA  ALA A  93      19.263  16.736 -54.527  1.00 58.20           C
ATOM    721  CB  ALA A  93      19.388  16.586 -56.052  1.00 58.20           C
ATOM    722  C   ALA A  93      19.037  15.370 -53.960  1.00 58.20           C
ATOM    723  O   ALA A  93      17.917  14.994 -53.620  1.00 58.20           O
ATOM    724  N   VAL A  94      20.142  14.607 -53.823  1.00104.94           N
ATOM    725  CA  VAL A  94      20.097  13.230 -53.422  4.00104.94           C
ATOM    726  CB  VAL A  94      21.007  12.393 -54.273  1.00104.94           C
ATOM    727  CG1 VAL A  94      22.463  12.742 -53.937  1.00104.94           C
ATOM    728  CG2 VAL A  94      20.642  10.918 -54.103  1.00104.94           C
ATOM    729  C   VAL A  94      20.513  13.128 -52.009  1.00104.94           C
ATOM    730  O   VAL A  94      21.478  13.756 -51.576  1.00104.94           O
ATOM    731  N   ILE A  95      19.756  12.329 -51.245  1.00 80.48           N
ATOM    732  CA  ILE A  95      20.078  12.175 -49.870  4.00 80.48           C
ATOM    733  CB  ILE A  95      18.995  12.633 -48.938  1.00 80.48           C
ATOM    734  CG1 ILE A  95      18.588  14.086 -49.226  1.00 80.48           C
ATOM    735  CG2 ILE A  95      19.505  12.419 -47.502  1.00 80.48           C
ATOM    736  CD1 ILE A  95      17.811  14.251 -50.533  1.00 80.48           C
ATOM    737  C   ILE A  95      20.213  10.725 -49.639  1.00 80.48           C
ATOM    738  O   ILE A  95      19.505   9.921 -50.241  1.00 80.48           O
ATOM    739  N   VAL A  96      21.153  10.340 -48.767  1.00105.50           N
ATOM    740  CA  VAL A  96      21.232   8.941 -48.552  4.00105.50           C
ATOM    741  CB  VAL A  96      22.640   8.413 -48.507  1.00105.50           C
ATOM    742  CG1 VAL A  96      23.261   8.577 -49.904  1.00105.50           C
ATOM    743  CG2 VAL A  96      23.428   9.151 -47.410  1.00105.50           C
ATOM    744  C   VAL A  96      20.553   8.627 -47.258  1.00105.50           C
ATOM    745  O   VAL A  96      20.978   9.061 -46.187  1.00105.50           O
ATOM    746  N   ILE A  97      19.437   7.877 -47.337  1.00 58.55           N
ATOM    747  CA  ILE A  97      18.767   7.450 -46.146  4.00 58.55           C
ATOM    748  CB  ILE A  97      17.348   7.932 -46.044  1.00 58.55           C
ATOM    749  CG1 ILE A  97      17.322   9.469 -46.004  1.00 58.55           C
ATOM    750  CG2 ILE A  97      16.708   7.290 -44.803  1.00 58.55           C
ATOM    751  CD1 ILE A  97      15.919  10.062 -46.134  1.00 58.55           C
ATOM    752  C   ILE A  97      18.767   5.958 -46.214  1.00 58.55           C
ATOM    753  O   ILE A  97      18.144   5.365 -47.093  1.00 58.55           O
ATOM    754  N   LEU A  98      19.506   5.330 -45.280  1.00165.04           N
ATOM    755  CA  LEU A  98      19.644   3.908 -45.149  4.00165.04           C
ATOM    756  CB  LEU A  98      18.499   3.035 -45.702  1.00165.04           C
ATOM    757  CG  LEU A  98      17.266   2.983 -44.776  1.00165.04           C
ATOM    758  CD1 LEU A  98      16.585   4.350 -44.646  1.00165.04           C
ATOM    759  CD2 LEU A  98      16.298   1.866 -45.195  1.00165.04           C
ATOM    760  C   LEU A  98      20.925   3.436 -45.693  1.00165.04           C
ATOM    761  O   LEU A  98      21.162   3.441 -46.901  1.00165.04           O
ATOM    762  N   ILE A  99      21.806   3.034 -44.766  1.00110.87           N
ATOM    763  CA  ILE A  99      22.995   2.402 -45.200  4.00110.87           C
ATOM    764  CB  ILE A  99      24.282   3.153 -44.967  1.00110.87           C
ATOM    765  CG1 ILE A  99      25.372   2.609 -45.906  1.00110.87           C
ATOM    766  CG2 ILE A  99      24.694   3.027 -43.493  1.00110.87           C
ATOM    767  CD1 ILE A  99      26.624   3.483 -45.954  1.00110.87           C
ATOM    768  C   ILE A  99      23.054   1.121 -44.421  1.00110.87           C
ATOM    769  O   ILE A  99      22.771   1.096 -43.223  1.00110.87           O
ATOM    770  N   LEU A 100      23.378   0.001 -45.095  1.00153.16           N
ATOM    771  CA  LEU A 100      23.436  -1.272 -44.433  4.00153.16           C
ATOM    772  CB  LEU A 100      22.419  -2.282 -44.991  1.00153.16           C
ATOM    773  CG  LEU A 100      22.650  -3.725 -44.507  1.00153.16           C
ATOM    774  CD1 LEU A 100      22.583  -3.833 -42.978  1.00153.16           C
ATOM    775  CD2 LEU A 100      21.709  -4.707 -45.225  1.00153.16           C
ATOM    776  C   LEU A 100      24.797  -1.876 -44.670  1.00153.16           C
ATOM    777  O   LEU A 100      25.243  -1.988 -45.811  1.00153.16           O
ATOM    778  N   VAL A 101      25.503  -2.260 -43.582  1.00112.07           N
ATOM    779  CA  VAL A 101      26.828  -2.828 -43.660  4.00112.07           C
ATOM    780  CB  VAL A 101      27.532  -2.840 -42.337  1.00112.07           C
ATOM    781  CG1 VAL A 101      28.876  -3.567 -42.508  1.00112.07           C
ATOM    782  CG2 VAL A 101      27.685  -1.384 -41.864  1.00112.07           C
ATOM    783  C   VAL A 101      26.864  -4.215 -44.219  1.00112.07           C
ATOM    784  O   VAL A 101      27.653  -4.487 -45.122  1.00112.07           O
ATOM    785  N   TRP A 102      26.008  -5.115 -43.695  1.00181.00           N
ATOM    786  CA  TRP A 102      26.034  -6.513 -44.044  1.00181.00           C
ATOM    787  CB  TRP A 102      26.378  -6.870 -45.501  1.00181.00           C
ATOM    788  CG  TRP A 102      26.077  -8.320 -45.788  1.00181.00           C
ATOM    789  CD2 TRP A 102      24.735  -8.821 -45.869  1.00181.00           C
ATOM    790  CD1 TRP A 102      26.902  -9.397 -45.943  1.00181.00           C
ATOM    791  NE1 TRP A 102      26.152 -10.537 -46.120  1.00181.00           N
ATOM    792  CE2 TRP A 102      24.815 -10.195 -46.073  1.00181.00           C
ATOM    793  CE3 TRP A 102      23.531  -8.182 -45.772  1.00181.00           C
ATOM    794  CZ2 TRP A 102      23.685 -10.956 -46.181  1.00181.00           C
ATOM    795  CZ3 TRP A 102      22.396  -8.951 -45.890  1.00181.00           C
ATOM    796  CH2 TRP A 102      22.472 -10.312 -46.090  1.00181.00           C
ATOM    797  C   TRP A 102      27.034  -7.087 -43.115  1.00181.00           C
ATOM    798  O   TRP A 102      26.765  -7.235 -41.924  1.00181.00           O
ATOM    799  N   GLU A 103      28.225  -7.431 -43.631  1.00220.42           N
ATOM    800  CA  GLU A 103      29.210  -7.921 -42.723  1.00220.42           C
ATOM    801  CB  GLU A 103      30.520  -8.357 -43.402  1.00220.42           C
ATOM    802  CG  GLU A 103      31.570  -8.883 -42.421  1.00220.42           C
ATOM    803  CD  GLU A 103      31.191 -10.299 -42.015  1.00220.42           C
ATOM    804  OE1 GLU A 103      30.283 -10.880 -42.668  1.00220.42           O
ATOM    805  OE2 GLU A 103      31.808 -10.822 -41.049  1.00220.42           O
ATOM    806  C   GLU A 103      29.547  -6.801 -41.797  1.00220.42           C
ATOM    807  O   GLU A 103      30.291  -5.886 -42.144  1.00220.42           O
ATOM    808  N   GLY A 104      28.980  -6.861 -40.578  1.00 60.80           N
ATOM    809  CA  GLY A 104      29.208  -5.900 -39.541  1.00 60.80           C
ATOM    810  C   GLY A 104      30.090  -6.599 -38.592  1.00 60.80           C
ATOM    811  O   GLY A 104      31.242  -6.912 -38.885  1.00 60.80           O
ATOM    812  N   ILE A 105      29.547  -6.848 -37.396  1.00115.39           N
ATOM    813  CA  ILE A 105      30.262  -7.589 -36.416  1.00115.39           C
ATOM    814  CB  ILE A 105      29.460  -7.886 -35.194  1.00115.39           C
ATOM    815  CG1 ILE A 105      30.330  -8.566 -34.125  1.00115.39           C
ATOM    816  CG2 ILE A 105      28.233  -8.717 -35.622  1.00115.39           C
ATOM    817  CD1 ILE A 105      29.631  -8.721 -32.777  1.00115.39           C
ATOM    818  C   ILE A 105      30.615  -8.896 -37.027  1.00115.39           C
ATOM    819  O   ILE A 105      29.909  -9.419 -37.888  1.00115.39           O
ATOM    820  N   PRO A 106      31.726  -9.415 -36.609  1.00 82.37           N
ATOM    821  CA  PRO A 106      32.153 -10.676 -37.115  1.00 82.37           C
ATOM    822  CD  PRO A 106      32.844  -8.602 -36.169  1.00 82.37           C
ATOM    823  CB  PRO A 106      33.608 -10.848 -36.667  1.00 82.37           C
ATOM    824  CG  PRO A 106      33.876  -9.649 -35.732  1.00 82.37           C
ATOM    825  C   PRO A 106      31.184 -11.692 -36.625  1.00 82.37           C
ATOM    826  O   PRO A 106      30.534 -11.465 -35.605  1.00 82.37           O
ATOM    827  N   LEU A 107      31.067 -12.816 -37.352  1.00134.86           N
ATOM    828  CA  LEU A 107      30.056 -13.792 -37.097  2.00134.86           C
ATOM    829  CB  LEU A 107      30.043 -14.913 -38.150  1.00134.86           C
ATOM    830  CG  LEU A 107      29.768 -14.396 -39.575  1.00134.86           C
ATOM    831  CD1 LEU A 107      28.399 -13.698 -39.667  1.00134.86           C
ATOM    832  CD2 LEU A 107      30.926 -13.526 -40.088  1.00134.86           C
ATOM    833  C   LEU A 107      30.198 -14.429 -35.755  1.00134.86           C
ATOM    834  O   LEU A 107      29.199 -14.672 -35.082  1.00134.86           O
ATOM    835  N   SER A 108      31.432 -14.716 -35.317  1.00 93.72           N
ATOM    836  CA  SER A 108      31.586 -15.438 -34.086  2.00 93.72           C
ATOM    837  CB  SER A 108      33.065 -15.646 -33.713  1.00 93.72           C
ATOM    838  OG  SER A 108      33.718 -16.413 -34.714  1.00 93.72           O
ATOM    839  C   SER A 108      30.944 -14.697 -32.968  1.00 93.72           C
ATOM    840  O   SER A 108      30.127 -15.260 -32.242  1.00 93.72           O
ATOM    841  N   LEU A 109      31.280 -13.409 -32.794  1.00197.69           N
ATOM    842  CA  LEU A 109      30.693 -12.739 -31.677  2.00197.69           C
ATOM    843  CB  LEU A 109      31.192 -11.295 -31.503  1.00197.69           C
ATOM    844  CG  LEU A 109      30.685 -10.646 -30.202  1.00197.69           C
ATOM    845  CD1 LEU A 109      31.251 -11.367 -28.969  1.00197.69           C
ATOM    846  CD2 LEU A 109      30.965  -9.137 -30.179  1.00197.69           C
ATOM    847  C   LEU A 109      29.211 -12.697 -31.898  1.00197.69           C
ATOM    848  O   LEU A 109      28.456 -13.079 -31.006  1.00197.69           O
ATOM    849  N   ALA A 110      28.746 -12.282 -33.103  1.00182.99           N
ATOM    850  CA  ALA A 110      27.321 -12.252 -33.315  2.00182.99           C
ATOM    851  CB  ALA A 110      26.893 -11.393 -34.516  1.00182.99           C
ATOM    852  C   ALA A 110      26.947 -13.656 -33.609  1.00182.99           C
ATOM    853  O   ALA A 110      26.764 -14.060 -34.756  1.00182.99           O
ATOM    854  N   ASP A 111      26.799 -14.418 -32.519  1.00215.48           N
ATOM    855  CA  ASP A 111      26.517 -15.810 -32.537  2.00215.48           C
ATOM    856  CB  ASP A 111      27.722 -16.598 -33.081  1.00215.48           C
ATOM    857  CG  ASP A 111      27.285 -17.989 -33.514  1.00215.48           C
ATOM    858  OD1 ASP A 111      26.761 -18.747 -32.657  1.00215.48           O
ATOM    859  OD2 ASP A 111      27.488 -18.314 -34.715  1.00215.48           O
ATOM    860  C   ASP A 111      26.385 -16.088 -31.081  1.00215.48           C
ATOM    861  O   ASP A 111      25.401 -16.658 -30.614  1.00215.48           O
ATOM    862  N   LYS A 112      27.419 -15.657 -30.330  1.00140.11           N
ATOM    863  CA  LYS A 112      27.423 -15.727 -28.903  2.00140.11           C
ATOM    864  CB  LYS A 112      28.795 -15.427 -28.274  1.00140.11           C
ATOM    865  CG  LYS A 112      29.686 -16.672 -28.214  1.00140.11           C
ATOM    866  CD  LYS A 112      30.073 -17.243 -29.580  1.00140.11           C
ATOM    867  CE  LYS A 112      30.627 -18.670 -29.512  1.00140.11           C
ATOM    868  NZ  LYS A 112      31.793 -18.725 -28.602  1.00140.11           N
ATOM    869  C   LYS A 112      26.391 -14.765 -28.378  1.00140.11           C
ATOM    870  O   LYS A 112      25.691 -15.070 -27.414  1.00140.11           O
ATOM    871  N   LEU A 113      26.248 -13.577 -29.011  1.00141.11           N
ATOM    872  CA  LEU A 113      25.295 -12.608 -28.530  2.00141.11           C
ATOM    873  CB  LEU A 113      25.270 -11.288 -29.325  1.00141.11           C
ATOM    874  CG  LEU A 113      26.448 -10.333 -29.043  1.00141.11           C
ATOM    875  CD1 LEU A 113      26.426  -9.848 -27.585  1.00141.11           C
ATOM    876  CD2 LEU A 113      27.801 -10.931 -29.447  1.00141.11           C
ATOM    877  C   LEU A 113      23.923 -13.190 -28.598  1.00141.11           C
ATOM    878  O   LEU A 113      23.167 -13.101 -27.632  1.00141.11           O
ATOM    879  N   TYR A 114      23.562 -13.827 -29.726  1.00202.10           N
ATOM    880  CA  TYR A 114      22.275 -14.454 -29.725  2.00202.10           C
ATOM    881  CB  TYR A 114      21.703 -14.749 -31.123  1.00202.10           C
ATOM    882  CG  TYR A 114      20.607 -15.747 -30.942  1.00202.10           C
ATOM    883  CD1 TYR A 114      19.373 -15.379 -30.459  1.00202.10           C
ATOM    884  CD2 TYR A 114      20.815 -17.068 -31.271  1.00202.10           C
ATOM    885  CE1 TYR A 114      18.378 -16.316 -30.299  1.00202.10           C
ATOM    886  CE2 TYR A 114      19.827 -18.010 -31.113  1.00202.10           C
ATOM    887  CZ  TYR A 114      18.602 -17.633 -30.621  1.00202.10           C
ATOM    888  OH  TYR A 114      17.581 -18.593 -30.454  1.00202.10           O
ATOM    889  C   TYR A 114      22.564 -15.752 -29.088  1.00202.10           C
ATOM    890  O   TYR A 114      23.032 -16.706 -29.707  1.00202.10           O
ATOM    891  N   SER A 115      22.317 -15.768 -27.780  1.00183.81           N
ATOM    892  CA  SER A 115      22.634 -16.875 -26.959  2.00183.81           C
ATOM    893  CB  SER A 115      24.114 -17.287 -27.031  1.00183.81           C
ATOM    894  OG  SER A 115      24.349 -18.400 -26.180  1.00183.81           O
ATOM    895  C   SER A 115      22.394 -16.323 -25.606  1.00183.81           C
ATOM    896  O   SER A 115      21.359 -16.552 -24.984  1.00183.81           O
ATOM    897  N   GLU A 116      23.384 -15.551 -25.137  1.00110.95           N
ATOM    898  CA  GLU A 116      23.257 -14.913 -23.872  2.00110.95           C
ATOM    899  CB  GLU A 116      24.479 -14.079 -23.457  1.00110.95           C
ATOM    900  CG  GLU A 116      25.496 -14.850 -22.623  1.00110.95           C
ATOM    901  CD  GLU A 116      24.972 -14.779 -21.191  1.00110.95           C
ATOM    902  OE1 GLU A 116      24.794 -13.636 -20.689  1.00110.95           O
ATOM    903  OE2 GLU A 116      24.731 -15.857 -20.587  1.00110.95           O
ATOM    904  C   GLU A 116      22.095 -13.987 -23.869  1.00110.95           C
ATOM    905  O   GLU A 116      21.331 -13.941 -22.906  1.00110.95           O
ATOM    906  N   LEU A 117      21.908 -13.235 -24.960  1.00107.99           N
ATOM    907  CA  LEU A 117      20.894 -12.232 -24.928  2.00107.99           C
ATOM    908  CB  LEU A 117      20.854 -11.416 -26.229  1.00107.99           C
ATOM    909  CG  LEU A 117      22.186 -10.694 -26.516  1.00107.99           C
ATOM    910  CD1 LEU A 117      22.111  -9.862 -27.804  1.00107.99           C
ATOM    911  CD2 LEU A 117      22.656  -9.878 -25.301  1.00107.99           C
ATOM    912  C   LEU A 117      19.549 -12.854 -24.716  1.00107.99           C
ATOM    913  O   LEU A 117      18.786 -12.402 -23.864  1.00107.99           O
ATOM    914  N   THR A 118      19.224 -13.923 -25.467  1.00163.45           N
ATOM    915  CA  THR A 118      17.927 -14.522 -25.318  2.00163.45           C
ATOM    916  CB  THR A 118      17.676 -15.634 -26.286  1.00163.45           C
ATOM    917  OG1 THR A 118      18.623 -16.676 -26.101  1.00163.45           O
ATOM    918  CG2 THR A 118      17.773 -15.060 -27.707  1.00163.45           C
ATOM    919  C   THR A 118      17.821 -15.080 -23.939  1.00163.45           C
ATOM    920  O   THR A 118      16.803 -14.914 -23.269  1.00163.45           O
ATOM    921  N   GLU A 119      18.894 -15.738 -23.469  1.00 96.82           N
ATOM    922  CA  GLU A 119      18.839 -16.408 -22.206  2.00 96.82           C
ATOM    923  CB  GLU A 119      20.117 -17.220 -21.927  1.00 96.82           C
ATOM    924  CG  GLU A 119      19.973 -18.223 -20.783  1.00 96.82           C
ATOM    925  CD  GLU A 119      21.100 -19.237 -20.918  1.00 96.82           C
ATOM    926  OE1 GLU A 119      22.269 -18.805 -21.100  1.00 96.82           O
ATOM    927  OE2 GLU A 119      20.803 -20.460 -20.853  1.00 96.82           O
ATOM    928  C   GLU A 119      18.617 -15.441 -21.079  1.00 96.82           C
ATOM    929  O   GLU A 119      17.729 -15.643 -20.253  1.00 96.82           O
ATOM    930  N   THR A 120      19.402 -14.349 -21.023  1.00105.23           N
ATOM    931  CA  THR A 120      19.299 -13.419 -19.931  2.00105.23           C
ATOM    932  CB  THR A 120      20.383 -12.383 -19.938  1.00105.23           C
ATOM    933  OG1 THR A 120      21.657 -13.005 -19.852  1.00105.23           O
ATOM    934  CG2 THR A 120      20.168 -11.444 -18.739  1.00105.23           C
ATOM    935  C   THR A 120      18.019 -12.688 -19.961  1.00105.23           C
ATOM    936  O   THR A 120      17.384 -12.506 -18.924  1.00105.23           O
ATOM    937  N   LEU A 121      17.607 -12.256 -21.160  1.00202.62           N
ATOM    938  CA  LEU A 121      16.437 -11.450 -21.209  2.00202.62           C
ATOM    939  CB  LEU A 121      16.047 -11.008 -22.630  1.00202.62           C
ATOM    940  CG  LEU A 121      14.748 -10.179 -22.665  1.00202.62           C
ATOM    941  CD1 LEU A 121      14.888  -8.882 -21.852  1.00202.62           C
ATOM    942  CD2 LEU A 121      14.277  -9.929 -24.107  1.00202.62           C
ATOM    943  C   LEU A 121      15.292 -12.245 -20.665  1.00202.62           C
ATOM    944  O   LEU A 121      14.511 -11.744 -19.857  1.00202.62           O
ATOM    945  N   ARG A 122      15.166 -13.518 -21.084  1.00195.88           N
ATOM    946  CA  ARG A 122      14.033 -14.282 -20.653  2.00195.88           C
ATOM    947  CB  ARG A 122      13.868 -15.613 -21.417  1.00195.88           C
ATOM    948  CG  ARG A 122      12.405 -16.063 -21.517  1.00195.88           C
ATOM    949  CD  ARG A 122      11.985 -17.201 -20.587  1.00195.88           C
ATOM    950  NE  ARG A 122      10.510 -17.359 -20.746  1.00195.88           N
ATOM    951  CZ  ARG A 122       9.995 -18.114 -21.761  1.00195.88           C
ATOM    952  NH1 ARG A 122      10.830 -18.763 -22.624  1.00195.88           N
ATOM    953  NH2 ARG A 122       8.642 -18.215 -21.919  1.00195.88           N
ATOM    954  C   ARG A 122      14.099 -14.566 -19.188  1.00195.88           C
ATOM    955  O   ARG A 122      13.108 -14.402 -18.478  1.00195.88           O
ATOM    956  N   LYS A 123      15.278 -14.979 -18.684  1.00 86.36           N
ATOM    957  CA  LYS A 123      15.345 -15.351 -17.300  2.00 86.36           C
ATOM    958  CB  LYS A 123      16.761 -15.788 -16.882  1.00 86.36           C
ATOM    959  CG  LYS A 123      16.883 -16.192 -15.411  1.00 86.36           C
ATOM    960  CD  LYS A 123      18.216 -16.869 -15.079  1.00 86.36           C
ATOM    961  CE  LYS A 123      18.387 -17.199 -13.595  1.00 86.36           C
ATOM    962  NZ  LYS A 123      19.699 -17.847 -13.370  1.00 86.36           N
ATOM    963  C   LYS A 123      14.998 -14.161 -16.458  1.00 86.36           C
ATOM    964  O   LYS A 123      14.048 -14.198 -15.678  1.00 86.36           O
ATOM    965  N   TYR A 124      15.755 -13.058 -16.620  1.00108.12           N
ATOM    966  CA  TYR A 124      15.468 -11.849 -15.903  2.00108.12           C
ATOM    967  CB  TYR A 124      16.627 -11.324 -15.034  1.00108.12           C
ATOM    968  CG  TYR A 124      16.921 -12.273 -13.925  1.00108.12           C
ATOM    969  CD1 TYR A 124      17.730 -13.366 -14.139  1.00108.12           C
ATOM    970  CD2 TYR A 124      16.404 -12.062 -12.666  1.00108.12           C
ATOM    971  CE1 TYR A 124      18.010 -14.240 -13.115  1.00108.12           C
ATOM    972  CE2 TYR A 124      16.681 -12.932 -11.638  1.00108.12           C
ATOM    973  CZ  TYR A 124      17.485 -14.023 -11.862  1.00108.12           C
ATOM    974  OH  TYR A 124      17.773 -14.918 -10.810  1.00108.12           O
ATOM    975  C   TYR A 124      15.313 -10.833 -16.976  1.00108.12           C
ATOM    976  O   TYR A 124      16.245 -10.580 -17.737  1.00108.12           O
ATOM    977  N   GLY A 125      14.130 -10.215 -17.081  1.00 59.53           N
ATOM    978  CA  GLY A 125      13.993  -9.232 -18.107  1.00 59.53           C
ATOM    979  C   GLY A 125      12.869  -8.347 -17.681  1.00 59.53           C
ATOM    980  O   GLY A 125      11.856  -8.817 -17.162  1.00 59.53           O
ATOM    981  N   THR A 126      13.024  -7.028 -17.892  1.00 62.52           N
ATOM    982  CA  THR A 126      11.984  -6.097 -17.570  1.00 62.52           C
ATOM    983  CB  THR A 126      12.519  -4.809 -17.012  1.00 62.52           C
ATOM    984  OG1 THR A 126      13.294  -5.066 -15.850  1.00 62.52           O
ATOM    985  CG2 THR A 126      11.339  -3.886 -16.664  1.00 62.52           C
ATOM    986  C   THR A 126      11.383  -5.795 -18.914  1.00 62.52           C
ATOM    987  O   THR A 126      12.102  -5.484 -19.862  1.00 62.52           O
ATOM    988  N   LEU A 127      10.044  -5.892 -19.037  1.00201.77           N
ATOM    989  CA  LEU A 127       9.402  -5.822 -20.324  1.00201.77           C
ATOM    990  CB  LEU A 127       7.885  -6.094 -20.224  1.00201.77           C
ATOM    991  CG  LEU A 127       7.128  -6.236 -21.564  1.00201.77           C
ATOM    992  CD1 LEU A 127       6.998  -4.913 -22.337  1.00201.77           C
ATOM    993  CD2 LEU A 127       7.735  -7.366 -22.410  1.00201.77           C
ATOM    994  C   LEU A 127       9.581  -4.507 -21.006  1.00201.77           C
ATOM    995  O   LEU A 127      10.049  -4.468 -22.139  1.00201.77           O
ATOM    996  N   THR A 128       9.283  -3.390 -20.325  1.00144.37           N
ATOM    997  CA  THR A 128       9.287  -2.115 -20.986  1.00144.37           C
ATOM    998  CB  THR A 128      10.667  -1.708 -21.402  1.00144.37           C
ATOM    999  OG1 THR A 128      11.530  -1.710 -20.273  1.00144.37           O
ATOM   1000  CG2 THR A 128      10.592  -0.294 -21.982  1.00144.37           C
ATOM   1001  C   THR A 128       8.374  -2.177 -22.191  1.00144.37           C
ATOM   1002  O   THR A 128       8.762  -2.614 -23.272  1.00144.37           O
ATOM   1003  N   ASN A 129       7.113  -1.705 -22.024  1.00223.19           N
ATOM   1004  CA  ASN A 129       6.107  -1.719 -23.062  1.00223.19           C
ATOM   1005  CB  ASN A 129       4.667  -1.751 -22.516  1.00223.19           C
ATOM   1006  CG  ASN A 129       4.476  -0.548 -21.603  1.00223.19           C
ATOM   1007  OD1 ASN A 129       5.152  -0.418 -20.583  1.00223.19           O
ATOM   1008  ND2 ASN A 129       3.532   0.357 -21.974  1.00223.19           N
ATOM   1009  C   ASN A 129       6.267  -0.508 -23.925  1.00223.19           C
ATOM   1010  O   ASN A 129       6.759   0.526 -23.476  1.00223.19           O
ATOM   1011  N   ARG A 130       5.869  -0.621 -25.212  1.00188.27           N
ATOM   1012  CA  ARG A 130       5.997   0.488 -26.114  1.00188.27           C
ATOM   1013  CB  ARG A 130       7.085   0.314 -27.185  1.00188.27           C
ATOM   1014  CG  ARG A 130       8.485   0.677 -26.696  1.00188.27           C
ATOM   1015  CD  ARG A 130       8.524   2.071 -26.068  1.00188.27           C
ATOM   1016  NE  ARG A 130       7.763   2.976 -26.975  1.00188.27           N
ATOM   1017  CZ  ARG A 130       7.321   4.186 -26.521  1.00188.27           C
ATOM   1018  NH1 ARG A 130       7.656   4.607 -25.267  1.00188.27           N
ATOM   1019  NH2 ARG A 130       6.537   4.971 -27.316  1.00188.27           N
ATOM   1020  C   ARG A 130       4.720   0.716 -26.835  1.00188.27           C
ATOM   1021  O   ARG A 130       3.908  -0.187 -27.032  1.00188.27           O
ATOM   1022  N   ARG A 131       4.530   1.987 -27.225  1.00175.92           N
ATOM   1023  CA  ARG A 131       3.388   2.439 -27.951  2.00175.92           C
ATOM   1024  CB  ARG A 131       3.338   3.971 -28.088  1.00175.92           C
ATOM   1025  CG  ARG A 131       3.205   4.694 -26.743  1.00175.92           C
ATOM   1026  CD  ARG A 131       3.154   6.219 -26.863  1.00175.92           C
ATOM   1027  NE  ARG A 131       1.723   6.611 -27.020  1.00175.92           N
ATOM   1028  CZ  ARG A 131       0.972   6.919 -25.921  1.00175.92           C
ATOM   1029  NH1 ARG A 131       1.537   6.909 -24.679  1.00175.92           N
ATOM   1030  NH2 ARG A 131      -0.344   7.251 -26.066  1.00175.92           N
ATOM   1031  C   ARG A 131       3.412   1.848 -29.319  1.00175.92           C
ATOM   1032  O   ARG A 131       2.373   1.508 -29.884  1.00175.92           O
ATOM   1033  N   CYS A 132       4.622   1.685 -29.871  1.00 79.66           N
ATOM   1034  CA  CYS A 132       4.794   1.191 -31.201  2.00 79.66           C
ATOM   1035  CB  CYS A 132       6.257   1.183 -31.663  1.00 79.66           C
ATOM   1036  SG  CYS A 132       6.847   2.877 -31.951  1.00 79.66           S
ATOM   1037  C   CYS A 132       4.246  -0.200 -31.266  1.00 79.66           C
ATOM   1038  O   CYS A 132       3.890  -0.688 -32.338  1.00 79.66           O
ATOM   1039  N   ALA A 133       4.144  -0.868 -30.103  1.00 59.74           N
ATOM   1040  CA  ALA A 133       3.759  -2.248 -30.047  2.00 59.74           C
ATOM   1041  CB  ALA A 133       3.696  -2.778 -28.605  1.00 59.74           C
ATOM   1042  C   ALA A 133       2.421  -2.507 -30.675  1.00 59.74           C
ATOM   1043  O   ALA A 133       2.285  -3.459 -31.443  1.00 59.74           O
ATOM   1044  N   LEU A 134       1.398  -1.678 -30.405  1.00 82.27           N
ATOM   1045  CA  LEU A 134       0.101  -2.008 -30.936  1.00 82.27           C
ATOM   1046  CB  LEU A 134      -0.980  -2.005 -29.844  1.00 82.27           C
ATOM   1047  CG  LEU A 134      -0.625  -2.943 -28.671  1.00 82.27           C
ATOM   1048  CD1 LEU A 134      -1.733  -2.964 -27.608  1.00 82.27           C
ATOM   1049  CD2 LEU A 134      -0.230  -4.344 -29.166  1.00 82.27           C
ATOM   1050  C   LEU A 134      -0.248  -0.993 -31.965  1.00 82.27           C
ATOM   1051  O   LEU A 134       0.415   0.032 -32.110  1.00 82.27           O
ATOM   1052  N   ASN A 135      -1.313  -1.290 -32.724  1.00176.10           N
ATOM   1053  CA  ASN A 135      -1.736  -0.458 -33.802  1.00176.10           C
ATOM   1054  CB  ASN A 135      -2.646  -1.197 -34.788  1.00176.10           C
ATOM   1055  CG  ASN A 135      -2.599  -0.467 -36.116  1.00176.10           C
ATOM   1056  OD1 ASN A 135      -1.881   0.515 -36.290  1.00176.10           O
ATOM   1057  ND2 ASN A 135      -3.386  -0.974 -37.095  1.00176.10           N
ATOM   1058  C   ASN A 135      -2.494   0.696 -33.252  1.00176.10           C
ATOM   1059  O   ASN A 135      -2.666   0.818 -32.039  1.00176.10           O
ATOM   1060  N   GLU A 136      -2.934   1.599 -34.154  1.00 90.75           N
ATOM   1061  CA  GLU A 136      -3.692   2.729 -33.722  3.00 90.75           C
ATOM   1062  CB  GLU A 136      -4.287   3.540 -34.883  1.00 90.75           C
ATOM   1063  CG  GLU A 136      -3.265   4.265 -35.756  1.00 90.75           C
ATOM   1064  CD  GLU A 136      -4.048   4.979 -36.849  1.00 90.75           C
ATOM   1065  OE1 GLU A 136      -4.924   4.321 -37.473  1.00 90.75           O
ATOM   1066  OE2 GLU A 136      -3.790   6.192 -37.071  1.00 90.75           O
ATOM   1067  C   GLU A 136      -4.858   2.135 -33.014  1.00 90.75           C
ATOM   1068  O   GLU A 136      -5.121   2.450 -31.854  1.00 90.75           O
ATOM   1069  N   GLU A 137      -5.581   1.225 -33.695  1.00265.57           N
ATOM   1070  CA  GLU A 137      -6.534   0.490 -32.931  3.00265.57           C
ATOM   1071  CB  GLU A 137      -7.371  -0.503 -33.757  1.00265.57           C
ATOM   1072  CG  GLU A 137      -8.109  -1.544 -32.909  1.00265.57           C
ATOM   1073  CD  GLU A 137      -9.153  -0.841 -32.055  1.00265.57           C
ATOM   1074  OE1 GLU A 137      -9.449   0.349 -32.339  1.00265.57           O
ATOM   1075  OE2 GLU A 137      -9.666  -1.487 -31.103  1.00265.57           O
ATOM   1076  C   GLU A 137      -5.612  -0.279 -32.090  1.00265.57           C
ATOM   1077  O   GLU A 137      -4.736  -0.989 -32.581  1.00265.57           O
ATOM   1078  N   ARG A 138      -5.778  -0.140 -30.782  1.00169.27           N
ATOM   1079  CA  ARG A 138      -4.820  -0.737 -29.935  1.00169.27           C
ATOM   1080  CB  ARG A 138      -5.058  -0.352 -28.476  1.00169.27           C
ATOM   1081  CG  ARG A 138      -5.045   1.170 -28.335  1.00169.27           C
ATOM   1082  CD  ARG A 138      -3.817   1.820 -28.970  1.00169.27           C
ATOM   1083  NE  ARG A 138      -3.939   3.290 -28.769  1.00169.27           N
ATOM   1084  CZ  ARG A 138      -3.292   4.145 -29.612  1.00169.27           C
ATOM   1085  NH1 ARG A 138      -2.544   3.648 -30.640  1.00169.27           N
ATOM   1086  NH2 ARG A 138      -3.393   5.494 -29.429  1.00169.27           N
ATOM   1087  C   ARG A 138      -4.890  -2.221 -30.127  1.00169.27           C
ATOM   1088  O   ARG A 138      -3.877  -2.914 -30.036  1.00169.27           O
ATOM   1089  N   THR A 139      -6.092  -2.754 -30.420  1.00137.57           N
ATOM   1090  CA  THR A 139      -6.243  -4.177 -30.525  1.00137.57           C
ATOM   1091  CB  THR A 139      -7.675  -4.620 -30.464  1.00137.57           C
ATOM   1092  OG1 THR A 139      -8.402  -4.083 -31.558  1.00137.57           O
ATOM   1093  CG2 THR A 139      -8.278  -4.129 -29.137  1.00137.57           C
ATOM   1094  C   THR A 139      -5.636  -4.733 -31.781  1.00137.57           C
ATOM   1095  O   THR A 139      -6.096  -4.460 -32.889  1.00137.57           O
ATOM   1096  N   CYS A 140      -4.560  -5.535 -31.607  1.00126.43           N
ATOM   1097  CA  CYS A 140      -3.899  -6.288 -32.642  4.00126.43           C
ATOM   1098  CB  CYS A 140      -3.125  -5.440 -33.653  1.00126.43           C
ATOM   1099  SG  CYS A 140      -2.405  -6.497 -34.937  1.00126.43           S
ATOM   1100  C   CYS A 140      -2.910  -7.141 -31.910  1.00126.43           C
ATOM   1101  O   CYS A 140      -2.089  -6.618 -31.159  1.00126.43           O
ATOM   1102  N   ALA A 141      -2.958  -8.480 -32.077  1.00162.94           N
ATOM   1103  CA  ALA A 141      -2.004  -9.247 -31.326  1.00162.94           C
ATOM   1104  CB  ALA A 141      -2.593 -10.543 -30.744  1.00162.94           C
ATOM   1105  C   ALA A 141      -0.894  -9.635 -32.235  1.00162.94           C
ATOM   1106  O   ALA A 141      -0.775 -10.791 -32.636  1.00162.94           O
ATOM   1107  N   CYS A 142      -0.049  -8.653 -32.589  1.00108.38           N
ATOM   1108  CA  CYS A 142       1.090  -8.926 -33.405  3.00108.38           C
ATOM   1109  CB  CYS A 142       1.735  -7.662 -34.001  1.00108.38           C
ATOM   1110  SG  CYS A 142       0.734  -6.907 -35.314  1.00108.38           S
ATOM   1111  C   CYS A 142       2.145  -9.610 -32.615  1.00108.38           C
ATOM   1112  O   CYS A 142       2.771 -10.566 -33.071  1.00108.38           O
ATOM   1113  N   GLN A 143       2.343  -9.126 -31.383  1.00107.89           N
ATOM   1114  CA  GLN A 143       3.415  -9.587 -30.563  3.00107.89           C
ATOM   1115  CB  GLN A 143       3.474  -8.861 -29.205  1.00107.89           C
ATOM   1116  CG  GLN A 143       3.735  -7.357 -29.319  1.00107.89           C
ATOM   1117  CD  GLN A 143       3.768  -6.776 -27.911  1.00107.89           C
ATOM   1118  OE1 GLN A 143       3.717  -5.561 -27.723  1.00107.89           O
ATOM   1119  NE2 GLN A 143       3.855  -7.669 -26.888  1.00107.89           N
ATOM   1120  C   GLN A 143       3.216 -11.037 -30.287  1.00107.89           C
ATOM   1121  O   GLN A 143       4.172 -11.807 -30.233  1.00107.89           O
ATOM   1122  N   GLY A 144       1.949 -11.448 -30.125  1.00107.94           N
ATOM   1123  CA  GLY A 144       1.652 -12.801 -29.774  1.00107.94           C
ATOM   1124  C   GLY A 144       1.022 -12.703 -28.434  1.00107.94           C
ATOM   1125  O   GLY A 144       1.517 -12.020 -27.537  1.00107.94           O
ATOM   1126  N   LEU A 145      -0.108 -13.402 -28.278  1.00137.47           N
ATOM   1127  CA  LEU A 145      -0.887 -13.293 -27.090  1.00137.47           C
ATOM   1128  CB  LEU A 145      -2.212 -14.064 -27.195  1.00137.47           C
ATOM   1129  CG  LEU A 145      -3.119 -13.548 -28.326  1.00137.47           C
ATOM   1130  CD1 LEU A 145      -4.434 -14.340 -28.396  1.00137.47           C
ATOM   1131  CD2 LEU A 145      -3.333 -12.030 -28.221  1.00137.47           C
ATOM   1132  C   LEU A 145      -0.157 -13.822 -25.892  1.00137.47           C
ATOM   1133  O   LEU A 145      -0.155 -13.170 -24.851  1.00137.47           O
ATOM   1134  N   ASP A 146       0.517 -14.987 -26.019  1.00162.51           N
ATOM   1135  CA  ASP A 146       1.086 -15.682 -24.890  1.00162.51           C
ATOM   1136  CB  ASP A 146       1.766 -17.005 -25.279  1.00162.51           C
ATOM   1137  CG  ASP A 146       0.674 -17.982 -25.691  1.00162.51           C
ATOM   1138  OD1 ASP A 146      -0.471 -17.839 -25.185  1.00162.51           O
ATOM   1139  OD2 ASP A 146       0.970 -18.881 -26.521  1.00162.51           O
ATOM   1140  C   ASP A 146       2.083 -14.849 -24.168  1.00162.51           C
ATOM   1141  O   ASP A 146       3.254 -14.815 -24.543  1.00162.51           O
ATOM   1142  N   PRO A 147       1.638 -14.146 -23.152  1.00143.28           N
ATOM   1143  CA  PRO A 147       2.579 -13.471 -22.311  3.00143.28           C
ATOM   1144  CD  PRO A 147       0.415 -14.479 -22.431  1.00143.28           C
ATOM   1145  CB  PRO A 147       1.735 -12.842 -21.202  1.00143.28           C
ATOM   1146  CG  PRO A 147       0.572 -13.843 -21.036  1.00143.28           C
ATOM   1147  C   PRO A 147       3.392 -14.630 -21.820  1.00143.28           C
ATOM   1148  O   PRO A 147       2.869 -15.458 -21.074  1.00143.28           O
ATOM   1149  N   GLU A 148       4.678 -14.681 -22.192  1.00251.53           N
ATOM   1150  CA  GLU A 148       5.487 -15.841 -21.961  3.00251.53           C
ATOM   1151  CB  GLU A 148       4.710 -17.158 -22.152  1.00251.53           C
ATOM   1152  CG  GLU A 148       5.443 -18.434 -21.740  1.00251.53           C
ATOM   1153  CD  GLU A 148       4.464 -19.585 -21.950  1.00251.53           C
ATOM   1154  OE1 GLU A 148       3.980 -19.745 -23.102  1.00251.53           O
ATOM   1155  OE2 GLU A 148       4.177 -20.308 -20.959  1.00251.53           O
ATOM   1156  C   GLU A 148       6.409 -15.722 -23.121  1.00251.53           C
ATOM   1157  O   GLU A 148       7.381 -14.968 -23.094  1.00251.53           O
ATOM   1158  N   THR A 149       6.105 -16.483 -24.188  1.00136.34           N
ATOM   1159  CA  THR A 149       6.839 -16.317 -25.400  3.00136.34           C
ATOM   1160  CB  THR A 149       7.013 -17.596 -26.171  1.00136.34           C
ATOM   1161  OG1 THR A 149       5.752 -18.173 -26.481  1.00136.34           O
ATOM   1162  CG2 THR A 149       7.844 -18.569 -25.319  1.00136.34           C
ATOM   1163  C   THR A 149       6.049 -15.358 -26.228  1.00136.34           C
ATOM   1164  O   THR A 149       5.087 -15.722 -26.902  1.00136.34           O
ATOM   1165  N   CYS A 150       6.440 -14.075 -26.160  1.00 84.11           N
ATOM   1166  CA  CYS A 150       5.783 -13.059 -26.921  1.00 84.11           C
ATOM   1167  CB  CYS A 150       4.898 -12.118 -26.085  1.00 84.11           C
ATOM   1168  SG  CYS A 150       5.861 -11.100 -24.927  1.00 84.11           S
ATOM   1169  C   CYS A 150       6.894 -12.221 -27.478  1.00 84.11           C
ATOM   1170  O   CYS A 150       8.065 -12.504 -27.233  1.00 84.11           O
ATOM   1171  N   GLY A 151       6.564 -11.178 -28.266  1.00 71.23           N
ATOM   1172  CA  GLY A 151       7.603 -10.326 -28.771  1.00 71.23           C
ATOM   1173  C   GLY A 151       7.656  -9.168 -27.831  1.00 71.23           C
ATOM   1174  O   GLY A 151       6.624  -8.590 -27.496  1.00 71.23           O
ATOM   1175  N   ALA A 152       8.868  -8.785 -27.385  1.00253.65           N
ATOM   1176  CA  ALA A 152       8.919  -7.720 -26.429  4.00253.65           C
ATOM   1177  CB  ALA A 152       8.918  -8.213 -24.974  1.00253.65           C
ATOM   1178  C   ALA A 152      10.178  -6.935 -26.614  1.00253.65           C
ATOM   1179  O   ALA A 152      11.124  -7.386 -27.258  1.00253.65           O
ATOM   1180  N   SER A 153      10.189  -5.701 -26.065  1.00154.16           N
ATOM   1181  CA  SER A 153      11.342  -4.850 -26.118  4.00154.16           C
ATOM   1182  CB  SER A 153      11.020  -3.375 -26.412  1.00154.16           C
ATOM   1183  OG  SER A 153      10.278  -2.811 -25.344  1.00154.16           O
ATOM   1184  C   SER A 153      12.014  -4.916 -24.803  1.00154.16           C
ATOM   1185  O   SER A 153      11.537  -5.559 -23.871  1.00154.16           O
ATOM   1186  N   PHE A 154      13.195  -4.288 -24.725  1.00119.59           N
ATOM   1187  CA  PHE A 154      13.876  -4.204 -23.479  4.00119.59           C
ATOM   1188  CB  PHE A 154      14.924  -5.310 -23.269  1.00119.59           C
ATOM   1189  CG  PHE A 154      15.554  -5.093 -21.936  1.00119.59           C
ATOM   1190  CD1 PHE A 154      14.952  -5.556 -20.789  1.00119.59           C
ATOM   1191  CD2 PHE A 154      16.743  -4.409 -21.830  1.00119.59           C
ATOM   1192  CE1 PHE A 154      15.533  -5.352 -19.559  1.00119.59           C
ATOM   1193  CE2 PHE A 154      17.328  -4.203 -20.603  1.00119.59           C
ATOM   1194  CZ  PHE A 154      16.724  -4.675 -19.464  1.00119.59           C
ATOM   1195  C   PHE A 154      14.582  -2.904 -23.502  1.00119.59           C
ATOM   1196  O   PHE A 154      14.965  -2.414 -24.563  1.00119.59           O
ATOM   1197  N   SER A 155      14.761  -2.293 -22.324  1.00111.04           N
ATOM   1198  CA  SER A 155      15.423  -1.036 -22.359  4.00111.04           C
ATOM   1199  CB  SER A 155      14.538   0.132 -21.889  1.00111.04           C
ATOM   1200  OG  SER A 155      14.179  -0.044 -20.526  1.00111.04           O
ATOM   1201  C   SER A 155      16.572  -1.103 -21.451  1.00111.04           C
ATOM   1202  O   SER A 155      16.495  -1.603 -20.330  1.00111.04           O
ATOM   1203  N   PHE A 156      17.690  -0.588 -21.959  1.00172.41           N
ATOM   1204  CA  PHE A 156      18.878  -0.556 -21.197  4.00172.41           C
ATOM   1205  CB  PHE A 156      19.904  -1.588 -21.697  1.00172.41           C
ATOM   1206  CG  PHE A 156      21.186  -1.421 -20.958  1.00172.41           C
ATOM   1207  CD1 PHE A 156      22.145  -0.563 -21.440  1.00172.41           C
ATOM   1208  CD2 PHE A 156      21.433  -2.111 -19.795  1.00172.41           C
ATOM   1209  CE1 PHE A 156      23.339  -0.395 -20.780  1.00172.41           C
ATOM   1210  CE2 PHE A 156      22.627  -1.946 -19.129  1.00172.41           C
ATOM   1211  CZ  PHE A 156      23.582  -1.089 -19.621  1.00172.41           C
ATOM   1212  C   PHE A 156      19.446   0.791 -21.443  1.00172.41           C
ATOM   1213  O   PHE A 156      19.256   1.371 -22.509  1.00172.41           O
ATOM   1214  N   GLY A 157      20.151   1.344 -20.448  1.00 97.65           N
ATOM   1215  CA  GLY A 157      20.740   2.615 -20.701  4.00 97.65           C
ATOM   1216  C   GLY A 157      19.791   3.700 -20.304  1.00 97.65           C
ATOM   1217  O   GLY A 157      18.694   3.445 -19.809  1.00 97.65           O
ATOM   1218  N   CYS A 158      20.225   4.957 -20.528  1.00112.20           N
ATOM   1219  CA  CYS A 158      19.493   6.128 -20.141  1.00112.20           C
ATOM   1220  CB  CYS A 158      20.388   7.376 -20.028  1.00112.20           C
ATOM   1221  SG  CYS A 158      19.483   8.863 -19.511  1.00112.20           S
ATOM   1222  C   CYS A 158      18.407   6.416 -21.123  1.00112.20           C
ATOM   1223  O   CYS A 158      18.452   5.995 -22.277  1.00112.20           O
ATOM   1224  N   SER A 159      17.378   7.144 -20.646  1.00190.87           N
ATOM   1225  CA  SER A 159      16.282   7.552 -21.466  1.00190.87           C
ATOM   1226  CB  SER A 159      14.986   6.763 -21.212  1.00190.87           C
ATOM   1227  OG  SER A 159      13.957   7.231 -22.070  1.00190.87           O
ATOM   1228  C   SER A 159      16.001   8.999 -21.119  1.00190.87           C
ATOM   1229  O   SER A 159      16.537   9.529 -20.147  1.00190.87           O
ATOM   1230  N   TRP A 160      15.156   9.674 -21.933  1.00217.91           N
ATOM   1231  CA  TRP A 160      14.809  11.079 -21.846  4.00217.91           C
ATOM   1232  CB  TRP A 160      13.854  11.467 -22.990  1.00217.91           C
ATOM   1233  CG  TRP A 160      13.090  12.756 -22.790  1.00217.91           C
ATOM   1234  CD2 TRP A 160      13.494  14.058 -23.240  1.00217.91           C
ATOM   1235  CD1 TRP A 160      11.879  12.919 -22.182  1.00217.91           C
ATOM   1236  NE1 TRP A 160      11.502  14.237 -22.225  1.00217.91           N
ATOM   1237  CE2 TRP A 160      12.484  14.951 -22.873  1.00217.91           C
ATOM   1238  CE3 TRP A 160      14.608  14.476 -23.908  1.00217.91           C
ATOM   1239  CZ2 TRP A 160      12.575  16.280 -23.171  1.00217.91           C
ATOM   1240  CZ3 TRP A 160      14.698  15.820 -24.199  1.00217.91           C
ATOM   1241  CH2 TRP A 160      13.701  16.703 -23.840  1.00217.91           C
ATOM   1242  C   TRP A 160      14.137  11.491 -20.583  1.00217.91           C
ATOM   1243  O   TRP A 160      14.656  12.331 -19.856  1.00217.91           O
ATOM   1244  N   SER A 161      12.969  10.909 -20.281  1.00249.26           N
ATOM   1245  CA  SER A 161      12.210  11.289 -19.125  4.00249.26           C
ATOM   1246  CB  SER A 161      12.964  11.094 -17.798  1.00249.26           C
ATOM   1247  OG  SER A 161      12.135  11.461 -16.705  1.00249.26           O
ATOM   1248  C   SER A 161      11.745  12.701 -19.217  1.00249.26           C
ATOM   1249  O   SER A 161      12.520  13.632 -19.422  1.00249.26           O
ATOM   1250  N   MET A 162      10.412  12.852 -19.141  1.00136.67           N
ATOM   1251  CA  MET A 162       9.713  14.098 -19.104  3.00136.67           C
ATOM   1252  CB  MET A 162       8.209  13.916 -19.360  1.00136.67           C
ATOM   1253  CG  MET A 162       7.500  13.163 -18.232  1.00136.67           C
ATOM   1254  SD  MET A 162       5.725  12.879 -18.499  1.00136.67           S
ATOM   1255  CE  MET A 162       5.975  11.633 -19.796  1.00136.67           C
ATOM   1256  C   MET A 162       9.848  14.739 -17.746  1.00136.67           C
ATOM   1257  O   MET A 162       9.934  15.963 -17.645  1.00136.67           O
ATOM   1258  N   TYR A 163       9.888  13.923 -16.663  1.00161.01           N
ATOM   1259  CA  TYR A 163       9.787  14.447 -15.320  3.00161.01           C
ATOM   1260  CB  TYR A 163       9.979  13.361 -14.243  1.00161.01           C
ATOM   1261  CG  TYR A 163       9.660  13.958 -12.914  1.00161.01           C
ATOM   1262  CD1 TYR A 163      10.611  14.645 -12.192  1.00161.01           C
ATOM   1263  CD2 TYR A 163       8.391  13.839 -12.394  1.00161.01           C
ATOM   1264  CE1 TYR A 163      10.302  15.192 -10.968  1.00161.01           C
ATOM   1265  CE2 TYR A 163       8.076  14.383 -11.171  1.00161.01           C
ATOM   1266  CZ  TYR A 163       9.033  15.059 -10.456  1.00161.01           C
ATOM   1267  OH  TYR A 163       8.711  15.618  -9.200  1.00161.01           O
ATOM   1268  C   TYR A 163      10.866  15.455 -15.116  1.00161.01           C
ATOM   1269  O   TYR A 163      10.594  16.605 -14.775  1.00161.01           O
ATOM   1270  N   TYR A 164      12.125  15.058 -15.347  1.00178.42           N
ATOM   1271  CA  TYR A 164      13.160  16.039 -15.372  3.00178.42           C
ATOM   1272  CB  TYR A 164      14.458  15.681 -14.631  1.00178.42           C
ATOM   1273  CG  TYR A 164      15.269  16.926 -14.723  1.00178.42           C
ATOM   1274  CD1 TYR A 164      14.840  18.060 -14.074  1.00178.42           C
ATOM   1275  CD2 TYR A 164      16.446  16.967 -15.434  1.00178.42           C
ATOM   1276  CE1 TYR A 164      15.560  19.227 -14.141  1.00178.42           C
ATOM   1277  CE2 TYR A 164      17.170  18.134 -15.504  1.00178.42           C
ATOM   1278  CZ  TYR A 164      16.728  19.265 -14.861  1.00178.42           C
ATOM   1279  OH  TYR A 164      17.469  20.464 -14.934  1.00178.42           O
ATOM   1280  C   TYR A 164      13.397  16.007 -16.831  1.00178.42           C
ATOM   1281  O   TYR A 164      13.325  14.921 -17.402  1.00178.42           O
ATOM   1282  N   ASN A 165      13.638  17.167 -17.469  1.00 52.32           N
ATOM   1283  CA  ASN A 165      13.711  17.235 -18.902  3.00 52.32           C
ATOM   1284  CB  ASN A 165      14.219  18.596 -19.411  1.00 52.32           C
ATOM   1285  CG  ASN A 165      13.168  19.657 -19.126  1.00 52.32           C
ATOM   1286  OD1 ASN A 165      12.765  20.401 -20.018  1.00 52.32           O
ATOM   1287  ND2 ASN A 165      12.714  19.736 -17.846  1.00 52.32           N
ATOM   1288  C   ASN A 165      14.720  16.231 -19.327  1.00 52.32           C
ATOM   1289  O   ASN A 165      14.580  15.593 -20.369  1.00 52.32           O
ATOM   1290  N   GLY A 166      15.761  16.049 -18.503  1.00 47.21           N
ATOM   1291  CA  GLY A 166      16.776  15.127 -18.881  4.00 47.21           C
ATOM   1292  C   GLY A 166      16.580  13.789 -18.269  1.00 47.21           C
ATOM   1293  O   GLY A 166      15.518  13.437 -17.758  1.00 47.21           O
ATOM   1294  N   CYS A 167      17.707  13.060 -18.254  1.00 67.97           N
ATOM   1295  CA  CYS A 167      17.840  11.681 -17.919  4.00 67.97           C
ATOM   1296  CB  CYS A 167      19.274  11.310 -17.504  1.00 67.97           C
ATOM   1297  SG  CYS A 167      20.508  11.787 -18.749  1.00 67.97           S
ATOM   1298  C   CYS A 167      16.965  11.305 -16.773  1.00 67.97           C
ATOM   1299  O   CYS A 167      16.688  12.087 -15.865  1.00 67.97           O
ATOM   1300  N   LYS A 168      16.490  10.048 -16.856  1.00165.23           N
ATOM   1301  CA  LYS A 168      15.605   9.400 -15.940  3.00165.23           C
ATOM   1302  CB  LYS A 168      15.087   8.058 -16.494  1.00165.23           C
ATOM   1303  CG  LYS A 168      13.773   7.573 -15.873  1.00165.23           C
ATOM   1304  CD  LYS A 168      13.820   7.323 -14.367  1.00165.23           C
ATOM   1305  CE  LYS A 168      12.484   6.840 -13.797  1.00165.23           C
ATOM   1306  NZ  LYS A 168      11.450   7.884 -13.974  1.00165.23           N
ATOM   1307  C   LYS A 168      16.273   9.128 -14.624  1.00165.23           C
ATOM   1308  O   LYS A 168      15.654   9.198 -13.562  1.00165.23           O
ATOM   1309  N   PHE A 169      17.580   8.839 -14.685  1.00162.37           N
ATOM   1310  CA  PHE A 169      18.454   8.415 -13.627  3.00162.37           C
ATOM   1311  CB  PHE A 169      19.859   8.054 -14.175  1.00162.37           C
ATOM   1312  CG  PHE A 169      20.820   8.002 -13.035  1.00162.37           C
ATOM   1313  CD1 PHE A 169      20.818   6.958 -12.141  1.00162.37           C
ATOM   1314  CD2 PHE A 169      21.720   9.026 -12.853  1.00162.37           C
ATOM   1315  CE1 PHE A 169      21.708   6.942 -11.092  1.00162.37           C
ATOM   1316  CE2 PHE A 169      22.612   9.016 -11.808  1.00162.37           C
ATOM   1317  CZ  PHE A 169      22.608   7.968 -10.923  1.00162.37           C
ATOM   1318  C   PHE A 169      18.605   9.462 -12.558  1.00162.37           C
ATOM   1319  O   PHE A 169      18.935   9.108 -11.428  1.00162.37           O
ATOM   1320  N   ALA A 170      18.301  10.749 -12.844  1.00 82.64           N
ATOM   1321  CA  ALA A 170      18.706  11.876 -12.033  3.00 82.64           C
ATOM   1322  CB  ALA A 170      17.958  13.168 -12.404  1.00 82.64           C
ATOM   1323  C   ALA A 170      18.484  11.642 -10.572  1.00 82.64           C
ATOM   1324  O   ALA A 170      19.377  11.915  -9.771  1.00 82.64           O
ATOM   1325  N   ARG A 171      17.323  11.123 -10.159  1.00198.40           N
ATOM   1326  CA  ARG A 171      17.176  10.910  -8.751  3.00198.40           C
ATOM   1327  CB  ARG A 171      15.738  10.554  -8.341  1.00198.40           C
ATOM   1328  CG  ARG A 171      15.508  10.624  -6.828  1.00198.40           C
ATOM   1329  CD  ARG A 171      14.259   9.877  -6.356  1.00198.40           C
ATOM   1330  NE  ARG A 171      13.969  10.323  -4.964  1.00198.40           N
ATOM   1331  CZ  ARG A 171      13.076  11.334  -4.757  1.00198.40           C
ATOM   1332  NH1 ARG A 171      12.402  11.871  -5.815  1.00198.40           N
ATOM   1333  NH2 ARG A 171      12.845  11.799  -3.494  1.00198.40           N
ATOM   1334  C   ARG A 171      18.032   9.786  -8.244  1.00198.40           C
ATOM   1335  O   ARG A 171      18.652   9.906  -7.189  1.00198.40           O
ATOM   1336  N   SER A 172      18.098   8.667  -8.996  1.00155.50           N
ATOM   1337  CA  SER A 172      18.742   7.467  -8.532  1.00155.50           C
ATOM   1338  CB  SER A 172      18.830   6.364  -9.595  1.00155.50           C
ATOM   1339  OG  SER A 172      19.479   5.226  -9.049  1.00155.50           O
ATOM   1340  C   SER A 172      20.125   7.765  -8.063  1.00155.50           C
ATOM   1341  O   SER A 172      20.935   8.348  -8.783  1.00155.50           O
ATOM   1342  N   LYS A 173      20.409   7.386  -6.802  1.00 81.94           N
ATOM   1343  CA  LYS A 173      21.728   7.568  -6.285  1.00 81.94           C
ATOM   1344  CB  LYS A 173      21.887   7.186  -4.802  1.00 81.94           C
ATOM   1345  CG  LYS A 173      21.035   8.001  -3.828  1.00 81.94           C
ATOM   1346  CD  LYS A 173      19.555   7.620  -3.858  1.00 81.94           C
ATOM   1347  CE  LYS A 173      18.741   8.245  -2.724  1.00 81.94           C
ATOM   1348  NZ  LYS A 173      17.392   7.636  -2.679  1.00 81.94           N
ATOM   1349  C   LYS A 173      22.614   6.637  -7.042  1.00 81.94           C
ATOM   1350  O   LYS A 173      23.690   7.016  -7.500  1.00 81.94           O
ATOM   1351  N   ILE A 174      22.151   5.383  -7.207  1.00 98.55           N
ATOM   1352  CA  ILE A 174      22.964   4.404  -7.853  1.00 98.55           C
ATOM   1353  CB  ILE A 174      23.200   3.200  -6.976  1.00 98.55           C
ATOM   1354  CG1 ILE A 174      24.161   2.209  -7.646  1.00 98.55           C
ATOM   1355  CG2 ILE A 174      21.837   2.616  -6.570  1.00 98.55           C
ATOM   1356  CD1 ILE A 174      24.677   1.134  -6.689  1.00 98.55           C
ATOM   1357  C   ILE A 174      22.315   3.969  -9.117  1.00 98.55           C
ATOM   1358  O   ILE A 174      21.248   3.359  -9.142  1.00 98.55           O
ATOM   1359  N   PRO A 175      22.970   4.308 -10.188  1.00 77.38           N
ATOM   1360  CA  PRO A 175      22.508   3.977 -11.500  1.00 77.38           C
ATOM   1361  CD  PRO A 175      24.067   5.260 -10.196  1.00 77.38           C
ATOM   1362  CB  PRO A 175      23.352   4.810 -12.465  1.00 77.38           C
ATOM   1363  CG  PRO A 175      24.590   5.212 -11.639  1.00 77.38           C
ATOM   1364  C   PRO A 175      22.698   2.514 -11.711  1.00 77.38           C
ATOM   1365  O   PRO A 175      23.763   1.999 -11.365  1.00 77.38           O
ATOM   1366  N   ARG A 176      21.681   1.827 -12.255  1.00121.74           N
ATOM   1367  CA  ARG A 176      21.843   0.471 -12.673  1.00121.74           C
ATOM   1368  CB  ARG A 176      20.976  -0.540 -11.905  1.00121.74           C
ATOM   1369  CG  ARG A 176      21.475  -0.816 -10.487  1.00121.74           C
ATOM   1370  CD  ARG A 176      20.559  -1.752  -9.701  1.00121.74           C
ATOM   1371  NE  ARG A 176      19.271  -1.031  -9.513  1.00121.74           N
ATOM   1372  CZ  ARG A 176      18.139  -1.717  -9.184  1.00121.74           C
ATOM   1373  NH1 ARG A 176      18.181  -3.073  -9.026  1.00121.74           N
ATOM   1374  NH2 ARG A 176      16.965  -1.043  -9.013  1.00121.74           N
ATOM   1375  C   ARG A 176      21.354   0.522 -14.073  1.00121.74           C
ATOM   1376  O   ARG A 176      20.150   0.479 -14.316  1.00121.74           O
ATOM   1377  N   LYS A 177      22.277   0.641 -15.040  1.00 94.65           N
ATOM   1378  CA  LYS A 177      21.813   0.787 -16.384  3.00 94.65           C
ATOM   1379  CB  LYS A 177      22.949   0.927 -17.412  1.00 94.65           C
ATOM   1380  CG  LYS A 177      23.749   2.225 -17.290  1.00 94.65           C
ATOM   1381  CD  LYS A 177      24.608   2.304 -16.027  1.00 94.65           C
ATOM   1382  CE  LYS A 177      25.456   3.575 -15.944  1.00 94.65           C
ATOM   1383  NZ  LYS A 177      26.505   3.552 -16.987  1.00 94.65           N
ATOM   1384  C   LYS A 177      21.064  -0.450 -16.731  1.00 94.65           C
ATOM   1385  O   LYS A 177      19.943  -0.389 -17.231  1.00 94.65           O
ATOM   1386  N   PHE A 178      21.661  -1.621 -16.443  1.00119.58           N
ATOM   1387  CA  PHE A 178      20.952  -2.821 -16.745  3.00119.58           C
ATOM   1388  CB  PHE A 178      21.853  -3.999 -17.157  1.00119.58           C
ATOM   1389  CG  PHE A 178      21.012  -5.228 -17.240  1.00119.58           C
ATOM   1390  CD1 PHE A 178      19.971  -5.311 -18.134  1.00119.58           C
ATOM   1391  CD2 PHE A 178      21.290  -6.317 -16.443  1.00119.58           C
ATOM   1392  CE1 PHE A 178      19.204  -6.450 -18.214  1.00119.58           C
ATOM   1393  CE2 PHE A 178      20.528  -7.458 -16.518  1.00119.58           C
ATOM   1394  CZ  PHE A 178      19.479  -7.525 -17.405  1.00119.58           C
ATOM   1395  C   PHE A 178      20.213  -3.206 -15.511  1.00119.58           C
ATOM   1396  O   PHE A 178      20.797  -3.735 -14.566  1.00119.58           O
ATOM   1397  N   LYS A 179      18.893  -2.936 -15.487  1.00172.97           N
ATOM   1398  CA  LYS A 179      18.147  -3.304 -14.326  1.00172.97           C
ATOM   1399  CB  LYS A 179      17.100  -2.271 -13.881  1.00172.97           C
ATOM   1400  CG  LYS A 179      16.352  -2.701 -12.616  1.00172.97           C
ATOM   1401  CD  LYS A 179      15.498  -1.598 -11.990  1.00172.97           C
ATOM   1402  CE  LYS A 179      14.752  -2.050 -10.732  1.00172.97           C
ATOM   1403  NZ  LYS A 179      13.781  -1.014 -10.315  1.00172.97           N
ATOM   1404  C   LYS A 179      17.408  -4.553 -14.669  1.00172.97           C
ATOM   1405  O   LYS A 179      16.338  -4.506 -15.272  1.00172.97           O
ATOM   1406  N   LEU A 180      17.977  -5.713 -14.294  1.00167.80           N
ATOM   1407  CA  LEU A 180      17.309  -6.954 -14.537  1.00167.80           C
ATOM   1408  CB  LEU A 180      18.257  -8.152 -14.762  1.00167.80           C
ATOM   1409  CG  LEU A 180      19.290  -8.400 -13.648  1.00167.80           C
ATOM   1410  CD1 LEU A 180      18.624  -8.882 -12.355  1.00167.80           C
ATOM   1411  CD2 LEU A 180      20.407  -9.341 -14.127  1.00167.80           C
ATOM   1412  C   LEU A 180      16.435  -7.185 -13.335  1.00167.80           C
ATOM   1413  O   LEU A 180      16.518  -6.447 -12.355  1.00167.80           O
ATOM   1414  N   LEU A 181      15.563  -8.211 -13.381  1.00113.75           N
ATOM   1415  CA  LEU A 181      14.556  -8.377 -12.366  1.00113.75           C
ATOM   1416  CB  LEU A 181      13.574  -9.516 -12.683  1.00113.75           C
ATOM   1417  CG  LEU A 181      12.753  -9.281 -13.962  1.00113.75           C
ATOM   1418  CD1 LEU A 181      11.661 -10.350 -14.124  1.00113.75           C
ATOM   1419  CD2 LEU A 181      12.209  -7.845 -14.026  1.00113.75           C
ATOM   1420  C   LEU A 181      15.048  -8.620 -10.977  1.00113.75           C
ATOM   1421  O   LEU A 181      14.694  -7.876 -10.064  1.00113.75           O
ATOM   1422  N   GLY A 182      15.893  -9.640 -10.758  1.00 50.15           N
ATOM   1423  CA  GLY A 182      16.266  -9.894  -9.397  1.00 50.15           C
ATOM   1424  C   GLY A 182      17.396  -8.974  -9.122  1.00 50.15           C
ATOM   1425  O   GLY A 182      17.688  -8.078  -9.909  1.00 50.15           O
ATOM   1426  N   ASP A 183      18.057  -9.151  -7.972  1.00122.67           N
ATOM   1427  CA  ASP A 183      19.155  -8.278  -7.731  1.00122.67           C
ATOM   1428  CB  ASP A 183      19.123  -7.663  -6.324  1.00122.67           C
ATOM   1429  CG  ASP A 183      17.897  -6.768  -6.232  1.00122.67           C
ATOM   1430  OD1 ASP A 183      17.374  -6.374  -7.309  1.00122.67           O
ATOM   1431  OD2 ASP A 183      17.463  -6.472  -5.087  1.00122.67           O
ATOM   1432  C   ASP A 183      20.389  -9.104  -7.808  1.00122.67           C
ATOM   1433  O   ASP A 183      21.130  -9.205  -6.832  1.00122.67           O
ATOM   1434  N   ASP A 184      20.626  -9.730  -8.971  1.00212.57           N
ATOM   1435  CA  ASP A 184      21.841 -10.465  -9.123  1.00212.57           C
ATOM   1436  CB  ASP A 184      21.664 -11.881  -9.713  1.00212.57           C
ATOM   1437  CG  ASP A 184      20.938 -11.826 -11.049  1.00212.57           C
ATOM   1438  OD1 ASP A 184      20.363 -10.754 -11.372  1.00212.57           O
ATOM   1439  OD2 ASP A 184      20.930 -12.868 -11.757  1.00212.57           O
ATOM   1440  C   ASP A 184      22.731  -9.621  -9.975  1.00212.57           C
ATOM   1441  O   ASP A 184      22.521  -9.437 -11.173  1.00212.57           O
ATOM   1442  N   PRO A 185      23.720  -9.076  -9.322  1.00235.67           N
ATOM   1443  CA  PRO A 185      24.682  -8.210  -9.940  2.00235.67           C
ATOM   1444  CD  PRO A 185      23.742  -8.994  -7.873  1.00235.67           C
ATOM   1445  CB  PRO A 185      25.570  -7.706  -8.805  1.00235.67           C
ATOM   1446  CG  PRO A 185      24.678  -7.819  -7.557  1.00235.67           C
ATOM   1447  C   PRO A 185      25.458  -8.921 -10.990  1.00235.67           C
ATOM   1448  O   PRO A 185      25.911  -8.273 -11.932  1.00235.67           O
ATOM   1449  N   LYS A 186      25.649 -10.246 -10.850  1.00103.20           N
ATOM   1450  CA  LYS A 186      26.456 -10.947 -11.798  2.00103.20           C
ATOM   1451  CB  LYS A 186      26.601 -12.440 -11.461  1.00103.20           C
ATOM   1452  CG  LYS A 186      27.660 -12.741 -10.402  1.00103.20           C
ATOM   1453  CD  LYS A 186      29.076 -12.396 -10.866  1.00103.20           C
ATOM   1454  CE  LYS A 186      30.172 -12.760  -9.863  1.00103.20           C
ATOM   1455  NZ  LYS A 186      31.500 -12.450 -10.440  1.00103.20           N
ATOM   1456  C   LYS A 186      25.841 -10.876 -13.158  1.00103.20           C
ATOM   1457  O   LYS A 186      26.500 -10.485 -14.119  1.00103.20           O
ATOM   1458  N   GLU A 187      24.548 -11.228 -13.272  1.00 65.02           N
ATOM   1459  CA  GLU A 187      23.938 -11.243 -14.568  2.00 65.02           C
ATOM   1460  CB  GLU A 187      22.500 -11.786 -14.565  1.00 65.02           C
ATOM   1461  CG  GLU A 187      22.442 -13.310 -14.498  1.00 65.02           C
ATOM   1462  CD  GLU A 187      22.930 -13.827 -15.845  1.00 65.02           C
ATOM   1463  OE1 GLU A 187      22.975 -13.012 -16.805  1.00 65.02           O
ATOM   1464  OE2 GLU A 187      23.264 -15.039 -15.931  1.00 65.02           O
ATOM   1465  C   GLU A 187      23.891  -9.852 -15.089  1.00 65.02           C
ATOM   1466  O   GLU A 187      24.173  -9.603 -16.259  1.00 65.02           O
ATOM   1467  N   GLU A 188      23.553  -8.896 -14.211  1.00 33.62           N
ATOM   1468  CA  GLU A 188      23.433  -7.542 -14.650  2.00 33.62           C
ATOM   1469  CB  GLU A 188      23.069  -6.587 -13.503  1.00 33.62           C
ATOM   1470  CG  GLU A 188      21.677  -6.828 -12.917  1.00 33.62           C
ATOM   1471  CD  GLU A 188      21.575  -6.032 -11.624  1.00 33.62           C
ATOM   1472  OE1 GLU A 188      22.003  -6.573 -10.570  1.00 33.62           O
ATOM   1473  OE2 GLU A 188      21.077  -4.877 -11.671  1.00 33.62           O
ATOM   1474  C   GLU A 188      24.765  -7.119 -15.160  1.00 33.62           C
ATOM   1475  O   GLU A 188      24.865  -6.479 -16.205  1.00 33.62           O
ATOM   1476  N   GLU A 189      25.836  -7.493 -14.438  1.00 69.10           N
ATOM   1477  CA  GLU A 189      27.130  -7.079 -14.876  2.00 69.10           C
ATOM   1478  CB  GLU A 189      28.289  -7.549 -13.983  1.00 69.10           C
ATOM   1479  CG  GLU A 189      29.637  -7.066 -14.521  1.00 69.10           C
ATOM   1480  CD  GLU A 189      30.755  -7.657 -13.676  1.00 69.10           C
ATOM   1481  OE1 GLU A 189      30.889  -7.252 -12.491  1.00 69.10           O
ATOM   1482  OE2 GLU A 189      31.496  -8.524 -14.213  1.00 69.10           O
ATOM   1483  C   GLU A 189      27.361  -7.679 -16.220  1.00 69.10           C
ATOM   1484  O   GLU A 189      27.883  -7.024 -17.122  1.00 69.10           O
ATOM   1485  N   LYS A 190      26.948  -8.946 -16.399  1.00121.53           N
ATOM   1486  CA  LYS A 190      27.214  -9.599 -17.643  2.00121.53           C
ATOM   1487  CB  LYS A 190      26.779 -11.073 -17.680  1.00121.53           C
ATOM   1488  CG  LYS A 190      27.763 -11.997 -16.955  1.00121.53           C
ATOM   1489  CD  LYS A 190      29.180 -11.927 -17.534  1.00121.53           C
ATOM   1490  CE  LYS A 190      30.142 -12.978 -16.972  1.00121.53           C
ATOM   1491  NZ  LYS A 190      30.405 -12.717 -15.540  1.00121.53           N
ATOM   1492  C   LYS A 190      26.543  -8.868 -18.755  1.00121.53           C
ATOM   1493  O   LYS A 190      27.149  -8.645 -19.800  1.00121.53           O
ATOM   1494  N   LEU A 191      25.283  -8.442 -18.562  1.00178.37           N
ATOM   1495  CA  LEU A 191      24.625  -7.821 -19.671  2.00178.37           C
ATOM   1496  CB  LEU A 191      23.131  -7.532 -19.461  1.00178.37           C
ATOM   1497  CG  LEU A 191      22.482  -7.009 -20.758  1.00178.37           C
ATOM   1498  CD1 LEU A 191      22.652  -8.024 -21.901  1.00178.37           C
ATOM   1499  CD2 LEU A 191      21.012  -6.628 -20.551  1.00178.37           C
ATOM   1500  C   LEU A 191      25.312  -6.534 -20.029  1.00178.37           C
ATOM   1501  O   LEU A 191      25.465  -6.223 -21.208  1.00178.37           O
ATOM   1502  N   GLU A 192      25.763  -5.754 -19.026  1.00 78.54           N
ATOM   1503  CA  GLU A 192      26.392  -4.491 -19.312  2.00 78.54           C
ATOM   1504  CB  GLU A 192      26.843  -3.743 -18.047  1.00 78.54           C
ATOM   1505  CG  GLU A 192      27.260  -2.296 -18.316  1.00 78.54           C
ATOM   1506  CD  GLU A 192      27.501  -1.620 -16.975  1.00 78.54           C
ATOM   1507  OE1 GLU A 192      27.774  -2.348 -15.984  1.00 78.54           O
ATOM   1508  OE2 GLU A 192      27.414  -0.364 -16.924  1.00 78.54           O
ATOM   1509  C   GLU A 192      27.595  -4.783 -20.143  1.00 78.54           C
ATOM   1510  O   GLU A 192      27.901  -4.062 -21.090  1.00 78.54           O
ATOM   1511  N   SER A 193      28.296  -5.884 -19.816  1.00 76.49           N
ATOM   1512  CA  SER A 193      29.496  -6.221 -20.521  2.00 76.49           C
ATOM   1513  CB  SER A 193      30.139  -7.520 -20.013  1.00 76.49           C
ATOM   1514  OG  SER A 193      31.323  -7.799 -20.748  1.00 76.49           O
ATOM   1515  C   SER A 193      29.194  -6.413 -21.985  1.00 76.49           C
ATOM   1516  O   SER A 193      29.850  -5.814 -22.836  1.00 76.49           O
ATOM   1517  N   HIS A 194      28.182  -7.241 -22.322  1.00128.18           N
ATOM   1518  CA  HIS A 194      27.894  -7.558 -23.698  2.00128.18           C
ATOM   1519  ND1 HIS A 194      26.644 -10.220 -21.886  1.00128.18           N
ATOM   1520  CG  HIS A 194      27.108  -9.881 -23.138  1.00128.18           C
ATOM   1521  CB  HIS A 194      26.770  -8.596 -23.835  1.00128.18           C
ATOM   1522  NE2 HIS A 194      27.943 -11.894 -22.557  1.00128.18           N
ATOM   1523  CD2 HIS A 194      27.899 -10.915 -23.533  1.00128.18           C
ATOM   1524  CE1 HIS A 194      27.174 -11.432 -21.588  1.00128.18           C
ATOM   1525  C   HIS A 194      27.484  -6.327 -24.432  1.00128.18           C
ATOM   1526  O   HIS A 194      28.003  -6.041 -25.510  1.00128.18           O
ATOM   1527  N   LEU A 195      26.554  -5.549 -23.856  1.00188.90           N
ATOM   1528  CA  LEU A 195      26.090  -4.387 -24.551  2.00188.90           C
ATOM   1529  CB  LEU A 195      25.016  -3.595 -23.795  1.00188.90           C
ATOM   1530  CG  LEU A 195      24.577  -2.345 -24.580  1.00188.90           C
ATOM   1531  CD1 LEU A 195      23.735  -2.719 -25.810  1.00188.90           C
ATOM   1532  CD2 LEU A 195      23.921  -1.299 -23.669  1.00188.90           C
ATOM   1533  C   LEU A 195      27.227  -3.422 -24.712  1.00188.90           C
ATOM   1534  O   LEU A 195      27.420  -2.862 -25.790  1.00188.90           O
ATOM   1535  N   GLN A 196      28.029  -3.217 -23.647  1.00 95.79           N
ATOM   1536  CA  GLN A 196      29.048  -2.205 -23.709  2.00 95.79           C
ATOM   1537  CB  GLN A 196      29.905  -2.091 -22.436  1.00 95.79           C
ATOM   1538  CG  GLN A 196      29.193  -1.469 -21.236  1.00 95.79           C
ATOM   1539  CD  GLN A 196      30.232  -1.316 -20.131  1.00 95.79           C
ATOM   1540  OE1 GLN A 196      30.679  -2.297 -19.540  1.00 95.79           O
ATOM   1541  NE2 GLN A 196      30.638  -0.047 -19.854  1.00 95.79           N
ATOM   1542  C   GLN A 196      30.005  -2.518 -24.817  1.00 95.79           C
ATOM   1543  O   GLN A 196      30.335  -1.644 -25.616  1.00 95.79           O
ATOM   1544  N   ASN A 197      30.463  -3.780 -24.923  1.00103.72           N
ATOM   1545  CA  ASN A 197      31.461  -4.061 -25.913  2.00103.72           C
ATOM   1546  CB  ASN A 197      32.113  -5.454 -25.787  1.00103.72           C
ATOM   1547  CG  ASN A 197      31.083  -6.550 -25.984  1.00103.72           C
ATOM   1548  OD1 ASN A 197      30.606  -6.773 -27.094  1.00103.72           O
ATOM   1549  ND2 ASN A 197      30.752  -7.274 -24.881  1.00103.72           N
ATOM   1550  C   ASN A 197      30.914  -3.878 -27.297  1.00103.72           C
ATOM   1551  O   ASN A 197      31.591  -3.309 -28.152  1.00103.72           O
ATOM   1552  N   LEU A 198      29.671  -4.326 -27.573  1.00136.61           N
ATOM   1553  CA  LEU A 198      29.181  -4.147 -28.913  2.00136.61           C
ATOM   1554  CB  LEU A 198      27.801  -4.766 -29.214  1.00136.61           C
ATOM   1555  CG  LEU A 198      27.818  -6.294 -29.428  1.00136.61           C
ATOM   1556  CD1 LEU A 198      28.086  -7.059 -28.125  1.00136.61           C
ATOM   1557  CD2 LEU A 198      26.552  -6.767 -30.158  1.00136.61           C
ATOM   1558  C   LEU A 198      29.099  -2.686 -29.209  1.00136.61           C
ATOM   1559  O   LEU A 198      29.449  -2.251 -30.305  1.00136.61           O
ATOM   1560  N   SER A 199      28.652  -1.881 -28.230  1.00 85.85           N
ATOM   1561  CA  SER A 199      28.507  -0.476 -28.471  2.00 85.85           C
ATOM   1562  CB  SER A 199      27.964   0.288 -27.252  1.00 85.85           C
ATOM   1563  OG  SER A 199      26.636  -0.132 -26.970  1.00 85.85           O
ATOM   1564  C   SER A 199      29.846   0.088 -28.811  1.00 85.85           C
ATOM   1565  O   SER A 199      29.966   0.935 -29.694  1.00 85.85           O
ATOM   1566  N   THR A 200      30.900  -0.387 -28.128  1.00 89.20           N
ATOM   1567  CA  THR A 200      32.214   0.132 -28.367  2.00 89.20           C
ATOM   1568  CB  THR A 200      33.243  -0.497 -27.476  1.00 89.20           C
ATOM   1569  OG1 THR A 200      32.909  -0.279 -26.113  1.00 89.20           O
ATOM   1570  CG2 THR A 200      34.617   0.119 -27.792  1.00 89.20           C
ATOM   1571  C   THR A 200      32.599  -0.169 -29.776  1.00 89.20           C
ATOM   1572  O   THR A 200      33.132   0.679 -30.488  1.00 89.20           O
ATOM   1573  N   LEU A 201      32.306  -1.403 -30.211  1.00189.66           N
ATOM   1574  CA  LEU A 201      32.672  -1.879 -31.509  2.00189.66           C
ATOM   1575  CB  LEU A 201      32.213  -3.334 -31.706  1.00189.66           C
ATOM   1576  CG  LEU A 201      32.557  -3.945 -33.074  1.00189.66           C
ATOM   1577  CD1 LEU A 201      34.075  -4.093 -33.258  1.00189.66           C
ATOM   1578  CD2 LEU A 201      31.790  -5.258 -33.294  1.00189.66           C
ATOM   1579  C   LEU A 201      31.987  -1.052 -32.564  1.00189.66           C
ATOM   1580  O   LEU A 201      32.597  -0.688 -33.568  1.00189.66           O
ATOM   1581  N   MET A 202      30.700  -0.723 -32.345  1.00 91.00           N
ATOM   1582  CA  MET A 202      29.864  -0.062 -33.313  2.00 91.00           C
ATOM   1583  CB  MET A 202      28.403   0.068 -32.845  1.00 91.00           C
ATOM   1584  CG  MET A 202      27.703  -1.273 -32.615  1.00 91.00           C
ATOM   1585  SD  MET A 202      25.950  -1.142 -32.143  1.00 91.00           S
ATOM   1586  CE  MET A 202      26.252  -0.349 -30.538  1.00 91.00           C
ATOM   1587  C   MET A 202      30.335   1.328 -33.647  1.00 91.00           C
ATOM   1588  O   MET A 202      30.253   1.740 -34.802  1.00 91.00           O
ATOM   1589  N   ALA A 203      30.851   2.087 -32.665  1.00 56.10           N
ATOM   1590  CA  ALA A 203      31.123   3.486 -32.885  2.00 56.10           C
ATOM   1591  CB  ALA A 203      31.699   4.181 -31.639  1.00 56.10           C
ATOM   1592  C   ALA A 203      32.090   3.710 -34.011  1.00 56.10           C
ATOM   1593  O   ALA A 203      31.842   4.575 -34.846  1.00 56.10           O
ATOM   1594  N   PRO A 204      33.174   2.996 -34.102  1.00231.45           N
ATOM   1595  CA  PRO A 204      34.083   3.236 -35.189  2.00231.45           C
ATOM   1596  CD  PRO A 204      33.847   2.460 -32.928  1.00231.45           C
ATOM   1597  CB  PRO A 204      35.331   2.420 -34.863  1.00231.45           C
ATOM   1598  CG  PRO A 204      35.329   2.368 -33.319  1.00231.45           C
ATOM   1599  C   PRO A 204      33.412   2.888 -36.471  1.00231.45           C
ATOM   1600  O   PRO A 204      33.756   3.459 -37.504  1.00231.45           O
ATOM   1601  N   THR A 205      32.470   1.933 -36.430  1.00101.67           N
ATOM   1602  CA  THR A 205      31.755   1.557 -37.608  2.00101.67           C
ATOM   1603  CB  THR A 205      30.790   0.434 -37.362  1.00101.67           C
ATOM   1604  OG1 THR A 205      31.480  -0.707 -36.870  1.00101.67           O
ATOM   1605  CG2 THR A 205      30.079   0.094 -38.683  1.00101.67           C
ATOM   1606  C   THR A 205      30.949   2.746 -38.010  1.00101.67           C
ATOM   1607  O   THR A 205      30.898   3.111 -39.184  1.00101.67           O
ATOM   1608  N   TYR A 206      30.314   3.407 -37.020  1.00194.20           N
ATOM   1609  CA  TYR A 206      29.476   4.517 -37.352  2.00194.20           C
ATOM   1610  CB  TYR A 206      28.622   5.039 -36.186  1.00194.20           C
ATOM   1611  CG  TYR A 206      27.582   5.877 -36.844  1.00194.20           C
ATOM   1612  CD1 TYR A 206      26.642   5.299 -37.666  1.00194.20           C
ATOM   1613  CD2 TYR A 206      27.523   7.228 -36.631  1.00194.20           C
ATOM   1614  CE1 TYR A 206      25.678   6.065 -38.281  1.00194.20           C
ATOM   1615  CE2 TYR A 206      26.567   8.005 -37.237  1.00194.20           C
ATOM   1616  CZ  TYR A 206      25.642   7.422 -38.068  1.00194.20           C
ATOM   1617  OH  TYR A 206      24.659   8.213 -38.697  1.00194.20           O
ATOM   1618  C   TYR A 206      30.341   5.594 -37.914  1.00194.20           C
ATOM   1619  O   TYR A 206      30.009   6.178 -38.939  1.00194.20           O
ATOM   1620  N   LYS A 207      31.519   5.835 -37.312  1.00 91.73           N
ATOM   1621  CA  LYS A 207      32.357   6.912 -37.763  2.00 91.73           C
ATOM   1622  CB  LYS A 207      33.708   6.970 -37.030  1.00 91.73           C
ATOM   1623  CG  LYS A 207      34.602   8.108 -37.529  1.00 91.73           C
ATOM   1624  CD  LYS A 207      35.914   8.260 -36.757  1.00 91.73           C
ATOM   1625  CE  LYS A 207      36.882   9.255 -37.403  1.00 91.73           C
ATOM   1626  NZ  LYS A 207      38.157   9.288 -36.653  1.00 91.73           N
ATOM   1627  C   LYS A 207      32.681   6.722 -39.195  1.00 91.73           C
ATOM   1628  O   LYS A 207      32.653   7.677 -39.966  1.00 91.73           O
ATOM   1629  N   LYS A 208      33.007   5.493 -39.611  1.00122.05           N
ATOM   1630  CA  LYS A 208      33.404   5.420 -40.976  2.00122.05           C
ATOM   1631  CB  LYS A 208      33.984   4.053 -41.386  1.00122.05           C
ATOM   1632  CG  LYS A 208      33.027   2.866 -41.264  1.00122.05           C
ATOM   1633  CD  LYS A 208      33.530   1.639 -42.029  1.00122.05           C
ATOM   1634  CE  LYS A 208      32.773   0.347 -41.718  1.00122.05           C
ATOM   1635  NZ  LYS A 208      33.284  -0.242 -40.460  1.00122.05           N
ATOM   1636  C   LYS A 208      32.291   5.758 -41.908  1.00122.05           C
ATOM   1637  O   LYS A 208      32.431   6.656 -42.736  1.00122.05           O
ATOM   1638  N   LEU A 209      31.139   5.072 -41.804  1.00124.94           N
ATOM   1639  CA  LEU A 209      30.099   5.457 -42.707  2.00124.94           C
ATOM   1640  CB  LEU A 209      29.394   4.302 -43.440  1.00124.94           C
ATOM   1641  CG  LEU A 209      30.297   3.552 -44.437  1.00124.94           C
ATOM   1642  CD1 LEU A 209      31.354   2.704 -43.712  1.00124.94           C
ATOM   1643  CD2 LEU A 209      29.469   2.755 -45.457  1.00124.94           C
ATOM   1644  C   LEU A 209      29.080   6.141 -41.882  1.00124.94           C
ATOM   1645  O   LEU A 209      28.264   5.522 -41.201  1.00124.94           O
ATOM   1646  N   ALA A 210      29.133   7.471 -41.947  1.00236.09           N
ATOM   1647  CA  ALA A 210      28.298   8.342 -41.201  1.00236.09           C
ATOM   1648  CB  ALA A 210      28.273   8.131 -39.683  1.00236.09           C
ATOM   1649  C   ALA A 210      28.896   9.686 -41.424  1.00236.09           C
ATOM   1650  O   ALA A 210      28.339  10.563 -42.082  1.00236.09           O
ATOM   1651  N   PRO A 211      30.086   9.778 -40.890  1.00168.36           N
ATOM   1652  CA  PRO A 211      30.400  10.851 -40.011  2.00168.36           C
ATOM   1653  CD  PRO A 211      31.256   9.417 -41.682  1.00168.36           C
ATOM   1654  CB  PRO A 211      31.912  10.818 -39.824  1.00168.36           C
ATOM   1655  CG  PRO A 211      32.391  10.338 -41.201  1.00168.36           C
ATOM   1656  C   PRO A 211      29.982  12.161 -40.590  1.00168.36           C
ATOM   1657  O   PRO A 211      30.592  12.662 -41.532  1.00168.36           O
ATOM   1658  N   ASP A 212      28.925  12.686 -39.976  1.00208.30           N
ATOM   1659  CA  ASP A 212      28.217  13.915 -40.047  2.00208.30           C
ATOM   1660  CB  ASP A 212      27.265  14.075 -41.245  1.00208.30           C
ATOM   1661  CG  ASP A 212      28.065  14.554 -42.450  1.00208.30           C
ATOM   1662  OD1 ASP A 212      29.309  14.706 -42.318  1.00208.30           O
ATOM   1663  OD2 ASP A 212      27.438  14.800 -43.514  1.00208.30           O
ATOM   1664  C   ASP A 212      27.391  13.704 -38.831  1.00208.30           C
ATOM   1665  O   ASP A 212      27.476  14.435 -37.844  1.00208.30           O
ATOM   1666  N   ALA A 213      26.570  12.639 -38.908  1.00242.89           N
ATOM   1667  CA  ALA A 213      25.987  12.070 -37.738  2.00242.89           C
ATOM   1668  CB  ALA A 213      24.892  11.029 -38.026  1.00242.89           C
ATOM   1669  C   ALA A 213      27.193  11.352 -37.248  1.00242.89           C
ATOM   1670  O   ALA A 213      28.143  11.196 -38.006  1.00242.89           O
ATOM   1671  N   TYR A 214      27.200  10.899 -35.995  1.00308.73           N
ATOM   1672  CA  TYR A 214      28.362  10.341 -35.367  2.00308.73           C
ATOM   1673  CB  TYR A 214      29.320   9.507 -36.247  1.00308.73           C
ATOM   1674  CG  TYR A 214      30.536   9.185 -35.445  1.00308.73           C
ATOM   1675  CD1 TYR A 214      30.572   8.076 -34.631  1.00308.73           C
ATOM   1676  CD2 TYR A 214      31.647   9.997 -35.510  1.00308.73           C
ATOM   1677  CE1 TYR A 214      31.698   7.784 -33.895  1.00308.73           C
ATOM   1678  CE2 TYR A 214      32.774   9.711 -34.778  1.00308.73           C
ATOM   1679  CZ  TYR A 214      32.801   8.602 -33.968  1.00308.73           C
ATOM   1680  OH  TYR A 214      33.955   8.304 -33.213  1.00308.73           O
ATOM   1681  C   TYR A 214      29.186  11.501 -34.895  1.00308.73           C
ATOM   1682  O   TYR A 214      29.753  11.454 -33.805  1.00308.73           O
ATOM   1683  N   ASN A 215      29.259  12.594 -35.685  1.00 93.17           N
ATOM   1684  CA  ASN A 215      29.948  13.764 -35.213  2.00 93.17           C
ATOM   1685  CB  ASN A 215      30.287  14.774 -36.320  1.00 93.17           C
ATOM   1686  CG  ASN A 215      31.234  15.799 -35.710  1.00 93.17           C
ATOM   1687  OD1 ASN A 215      31.417  15.845 -34.494  1.00 93.17           O
ATOM   1688  ND2 ASN A 215      31.853  16.648 -36.574  1.00 93.17           N
ATOM   1689  C   ASN A 215      29.026  14.443 -34.254  1.00 93.17           C
ATOM   1690  O   ASN A 215      29.431  14.903 -33.188  1.00 93.17           O
ATOM   1691  N   ASN A 216      27.731  14.492 -34.630  1.00 43.84           N
ATOM   1692  CA  ASN A 216      26.730  15.145 -33.841  2.00 43.84           C
ATOM   1693  CB  ASN A 216      25.339  15.175 -34.495  1.00 43.84           C
ATOM   1694  CG  ASN A 216      25.307  16.354 -35.459  1.00 43.84           C
ATOM   1695  OD1 ASN A 216      25.350  17.511 -35.040  1.00 43.84           O
ATOM   1696  ND2 ASN A 216      25.229  16.061 -36.784  1.00 43.84           N
ATOM   1697  C   ASN A 216      26.621  14.428 -32.529  1.00 43.84           C
ATOM   1698  O   ASN A 216      26.471  15.054 -31.480  1.00 43.84           O
ATOM   1699  N   GLN A 217      26.721  13.087 -32.559  1.00138.68           N
ATOM   1700  CA  GLN A 217      26.530  12.275 -31.391  2.00138.68           C
ATOM   1701  CB  GLN A 217      26.610  10.773 -31.714  1.00138.68           C
ATOM   1702  CG  GLN A 217      25.586  10.300 -32.749  1.00138.68           C
ATOM   1703  CD  GLN A 217      24.196  10.356 -32.128  1.00138.68           C
ATOM   1704  OE1 GLN A 217      23.710  11.423 -31.756  1.00138.68           O
ATOM   1705  NE2 GLN A 217      23.538   9.173 -32.014  1.00138.68           N
ATOM   1706  C   GLN A 217      27.585  12.550 -30.340  1.00138.68           C
ATOM   1707  O   GLN A 217      27.260  12.696 -29.162  1.00138.68           O
ATOM   1708  N   ILE A 218      28.873  12.654 -30.739  1.00166.05           N
ATOM   1709  CA  ILE A 218      30.004  12.789 -29.841  3.00166.05           C
ATOM   1710  CB  ILE A 218      31.321  12.759 -30.558  1.00166.05           C
ATOM   1711  CG1 ILE A 218      32.474  12.684 -29.544  1.00166.05           C
ATOM   1712  CG2 ILE A 218      31.386  13.976 -31.494  1.00166.05           C
ATOM   1713  CD1 ILE A 218      33.823  12.355 -30.180  1.00166.05           C
ATOM   1714  C   ILE A 218      29.947  14.052 -29.075  1.00166.05           C
ATOM   1715  O   ILE A 218      30.348  14.054 -27.914  1.00166.05           O
ATOM   1716  N   GLU A 219      29.505  15.158 -29.711  1.00237.83           N
ATOM   1717  CA  GLU A 219      29.410  16.391 -28.986  3.00237.83           C
ATOM   1718  CB  GLU A 219      28.766  17.537 -29.783  1.00237.83           C
ATOM   1719  CG  GLU A 219      28.695  18.852 -29.004  1.00237.83           C
ATOM   1720  CD  GLU A 219      28.083  19.906 -29.915  1.00237.83           C
ATOM   1721  OE1 GLU A 219      28.275  19.798 -31.157  1.00237.83           O
ATOM   1722  OE2 GLU A 219      27.416  20.832 -29.382  1.00237.83           O
ATOM   1723  C   GLU A 219      28.523  16.062 -27.826  1.00237.83           C
ATOM   1724  O   GLU A 219      27.620  15.237 -27.943  1.00237.83           O
ATOM   1725  N   TYR A 220      28.776  16.707 -26.676  1.00288.21           N
ATOM   1726  CA  TYR A 220      28.144  16.452 -25.413  3.00288.21           C
ATOM   1727  CB  TYR A 220      26.643  16.079 -25.519  1.00288.21           C
ATOM   1728  CG  TYR A 220      26.372  14.652 -25.150  1.00288.21           C
ATOM   1729  CD1 TYR A 220      26.413  13.636 -26.079  1.00288.21           C
ATOM   1730  CD2 TYR A 220      26.049  14.330 -23.850  1.00288.21           C
ATOM   1731  CE1 TYR A 220      26.154  12.334 -25.719  1.00288.21           C
ATOM   1732  CE2 TYR A 220      25.786  13.032 -23.478  1.00288.21           C
ATOM   1733  CZ  TYR A 220      25.839  12.031 -24.416  1.00288.21           C
ATOM   1734  OH  TYR A 220      25.571  10.696 -24.044  1.00288.21           O
ATOM   1735  C   TYR A 220      28.882  15.345 -24.736  1.00288.21           C
ATOM   1736  O   TYR A 220      28.664  15.065 -23.560  1.00288.21           O
ATOM   1737  N   GLU A 221      29.845  14.730 -25.440  1.00239.47           N
ATOM   1738  CA  GLU A 221      30.659  13.773 -24.758  3.00239.47           C
ATOM   1739  CB  GLU A 221      31.569  12.968 -25.706  1.00239.47           C
ATOM   1740  CG  GLU A 221      32.430  11.913 -25.009  1.00239.47           C
ATOM   1741  CD  GLU A 221      33.349  11.288 -26.054  1.00239.47           C
ATOM   1742  OE1 GLU A 221      32.845  10.924 -27.150  1.00239.47           O
ATOM   1743  OE2 GLU A 221      34.571  11.175 -25.769  1.00239.47           O
ATOM   1744  C   GLU A 221      31.532  14.640 -23.913  1.00239.47           C
ATOM   1745  O   GLU A 221      32.035  15.647 -24.406  1.00239.47           O
ATOM   1746  N   HIS A 222      31.691  14.285 -22.620  1.00123.56           N
ATOM   1747  CA  HIS A 222      32.476  15.008 -21.656  3.00123.56           C
ATOM   1748  ND1 HIS A 222      35.856  14.689 -21.841  1.00123.56           N
ATOM   1749  CG  HIS A 222      34.793  15.017 -22.655  1.00123.56           C
ATOM   1750  CB  HIS A 222      33.633  15.862 -22.214  1.00123.56           C
ATOM   1751  NE2 HIS A 222      36.230  13.709 -23.801  1.00123.56           N
ATOM   1752  CD2 HIS A 222      35.039  14.411 -23.848  1.00123.56           C
ATOM   1753  CE1 HIS A 222      36.685  13.906 -22.576  1.00123.56           C
ATOM   1754  C   HIS A 222      31.571  15.854 -20.815  1.00123.56           C
ATOM   1755  O   HIS A 222      31.733  15.902 -19.598  1.00123.56           O
ATOM   1756  N   ARG A 223      30.629  16.604 -21.423  1.00208.86           N
ATOM   1757  CA  ARG A 223      29.705  17.299 -20.571  3.00208.86           C
ATOM   1758  CB  ARG A 223      28.827  18.331 -21.302  1.00208.86           C
ATOM   1759  CG  ARG A 223      29.583  19.652 -21.475  1.00208.86           C
ATOM   1760  CD  ARG A 223      29.649  20.450 -20.167  1.00208.86           C
ATOM   1761  NE  ARG A 223      30.758  21.442 -20.264  1.00208.86           N
ATOM   1762  CZ  ARG A 223      30.550  22.696 -20.762  1.00208.86           C
ATOM   1763  NH1 ARG A 223      29.321  23.058 -21.231  1.00208.86           N
ATOM   1764  NH2 ARG A 223      31.578  23.595 -20.785  1.00208.86           N
ATOM   1765  C   ARG A 223      28.868  16.263 -19.892  1.00208.86           C
ATOM   1766  O   ARG A 223      28.672  16.321 -18.679  1.00208.86           O
ATOM   1767  N   ALA A 224      28.362  15.265 -20.648  1.00184.91           N
ATOM   1768  CA  ALA A 224      27.633  14.231 -19.973  1.00184.91           C
ATOM   1769  CB  ALA A 224      26.173  14.103 -20.439  1.00184.91           C
ATOM   1770  C   ALA A 224      28.303  12.937 -20.275  1.00184.91           C
ATOM   1771  O   ALA A 224      27.935  12.224 -21.207  1.00184.91           O
ATOM   1772  N   PRO A 225      29.295  12.635 -19.495  1.00145.55           N
ATOM   1773  CA  PRO A 225      29.824  11.313 -19.438  2.00145.55           C
ATOM   1774  CD  PRO A 225      30.219  13.622 -18.979  1.00145.55           C
ATOM   1775  CB  PRO A 225      31.249  11.441 -18.901  1.00145.55           C
ATOM   1776  CG  PRO A 225      31.261  12.807 -18.195  1.00145.55           C
ATOM   1777  C   PRO A 225      28.832  10.852 -18.420  1.00145.55           C
ATOM   1778  O   PRO A 225      28.237  11.740 -17.810  1.00145.55           O
ATOM   1779  N   GLU A 226      28.636   9.533 -18.221  1.00266.43           N
ATOM   1780  CA  GLU A 226      27.640   8.979 -17.335  2.00266.43           C
ATOM   1781  CB  GLU A 226      27.013   9.889 -16.259  1.00266.43           C
ATOM   1782  CG  GLU A 226      27.920  10.063 -15.043  1.00266.43           C
ATOM   1783  CD  GLU A 226      28.072   8.680 -14.425  1.00266.43           C
ATOM   1784  OE1 GLU A 226      27.021   8.029 -14.180  1.00266.43           O
ATOM   1785  OE2 GLU A 226      29.234   8.250 -14.205  1.00266.43           O
ATOM   1786  C   GLU A 226      26.566   8.492 -18.228  1.00266.43           C
ATOM   1787  O   GLU A 226      26.284   7.298 -18.311  1.00266.43           O
ATOM   1788  N   CYS A 227      25.955   9.443 -18.945  1.00113.39           N
ATOM   1789  CA  CYS A 227      24.873   9.134 -19.816  2.00113.39           C
ATOM   1790  CB  CYS A 227      24.300  10.385 -20.500  1.00113.39           C
ATOM   1791  SG  CYS A 227      23.650  11.593 -19.308  1.00113.39           S
ATOM   1792  C   CYS A 227      25.316   8.210 -20.913  1.00113.39           C
ATOM   1793  O   CYS A 227      24.637   7.228 -21.210  1.00113.39           O
ATOM   1794  N   ARG A 228      26.478   8.485 -21.536  1.00105.52           N
ATOM   1795  CA  ARG A 228      26.878   7.728 -22.690  1.00105.52           C
ATOM   1796  CB  ARG A 228      27.878   8.466 -23.599  1.00105.52           C
ATOM   1797  CG  ARG A 228      29.201   8.826 -22.926  1.00105.52           C
ATOM   1798  CD  ARG A 228      30.106   9.679 -23.819  1.00105.52           C
ATOM   1799  NE  ARG A 228      31.360   9.954 -23.067  1.00105.52           N
ATOM   1800  CZ  ARG A 228      31.444  11.075 -22.297  1.00105.52           C
ATOM   1801  NH1 ARG A 228      30.374  11.916 -22.227  1.00105.52           N
ATOM   1802  NH2 ARG A 228      32.588  11.357 -21.607  1.00105.52           N
ATOM   1803  C   ARG A 228      27.474   6.406 -22.311  1.00105.52           C
ATOM   1804  O   ARG A 228      27.950   6.208 -21.194  1.00105.52           O
ATOM   1805  N   LEU A 229      27.422   5.452 -23.269  1.00144.44           N
ATOM   1806  CA  LEU A 229      27.930   4.115 -23.120  1.00144.44           C
ATOM   1807  CB  LEU A 229      26.820   3.061 -23.345  1.00144.44           C
ATOM   1808  CG  LEU A 229      27.176   1.581 -23.080  1.00144.44           C
ATOM   1809  CD1 LEU A 229      28.006   0.951 -24.211  1.00144.44           C
ATOM   1810  CD2 LEU A 229      27.821   1.414 -21.695  1.00144.44           C
ATOM   1811  C   LEU A 229      29.006   3.960 -24.148  1.00144.44           C
ATOM   1812  O   LEU A 229      29.052   4.702 -25.128  1.00144.44           O
ATOM   1813  N   GLY A 230      29.915   2.994 -23.931  1.00103.14           N
ATOM   1814  CA  GLY A 230      31.012   2.752 -24.820  1.00103.14           C
ATOM   1815  C   GLY A 230      32.237   3.061 -24.032  1.00103.14           C
ATOM   1816  O   GLY A 230      32.444   4.188 -23.584  1.00103.14           O
ATOM   1817  N   LEU A 231      33.084   2.035 -23.846  1.00203.09           N
ATOM   1818  CA  LEU A 231      34.247   2.177 -23.030  1.00203.09           C
ATOM   1819  CB  LEU A 231      34.977   0.843 -22.789  1.00203.09           C
ATOM   1820  CG  LEU A 231      36.128   0.952 -21.771  1.00203.09           C
ATOM   1821  CD1 LEU A 231      35.593   1.317 -20.376  1.00203.09           C
ATOM   1822  CD2 LEU A 231      36.992  -0.319 -21.756  1.00203.09           C
ATOM   1823  C   LEU A 231      35.222   3.125 -23.670  1.00203.09           C
ATOM   1824  O   LEU A 231      35.768   4.000 -23.000  1.00203.09           O
ATOM   1825  N   LYS A 232      35.441   2.997 -24.997  1.00217.78           N
ATOM   1826  CA  LYS A 232      36.424   3.792 -25.689  1.00217.78           C
ATOM   1827  CB  LYS A 232      36.680   3.351 -27.146  1.00217.78           C
ATOM   1828  CG  LYS A 232      37.844   4.091 -27.815  1.00217.78           C
ATOM   1829  CD  LYS A 232      38.240   3.546 -29.189  1.00217.78           C
ATOM   1830  CE  LYS A 232      39.185   2.345 -29.139  1.00217.78           C
ATOM   1831  NZ  LYS A 232      39.538   1.931 -30.515  1.00217.78           N
ATOM   1832  C   LYS A 232      35.957   5.215 -25.718  1.00217.78           C
ATOM   1833  O   LYS A 232      34.818   5.519 -25.364  1.00217.78           O
ATOM   1834  N   GLU A 233      36.862   6.128 -26.129  1.00101.05           N
ATOM   1835  CA  GLU A 233      36.629   7.541 -26.082  1.00101.05           C
ATOM   1836  CB  GLU A 233      37.853   8.354 -26.538  1.00101.05           C
ATOM   1837  CG  GLU A 233      37.701   9.862 -26.325  1.00101.05           C
ATOM   1838  CD  GLU A 233      38.977  10.531 -26.815  1.00101.05           C
ATOM   1839  OE1 GLU A 233      39.838   9.813 -27.389  1.00101.05           O
ATOM   1840  OE2 GLU A 233      39.108  11.770 -26.626  1.00101.05           O
ATOM   1841  C   GLU A 233      35.465   7.980 -26.917  1.00101.05           C
ATOM   1842  O   GLU A 233      34.565   8.639 -26.397  1.00101.05           O
ATOM   1843  N   GLY A 234      35.416   7.636 -28.220  1.00 40.51           N
ATOM   1844  CA  GLY A 234      34.285   8.110 -28.971  1.00 40.51           C
ATOM   1845  C   GLY A 234      33.112   7.411 -28.372  1.00 40.51           C
ATOM   1846  O   GLY A 234      32.995   6.190 -28.476  1.00 40.51           O
ATOM   1847  N   ARG A 235      32.201   8.159 -27.721  1.00152.29           N
ATOM   1848  CA  ARG A 235      31.119   7.449 -27.112  1.00152.29           C
ATOM   1849  CB  ARG A 235      31.150   7.572 -25.584  1.00152.29           C
ATOM   1850  CG  ARG A 235      32.408   6.937 -24.986  1.00152.29           C
ATOM   1851  CD  ARG A 235      32.760   7.426 -23.580  1.00152.29           C
ATOM   1852  NE  ARG A 235      31.717   6.929 -22.641  1.00152.29           N
ATOM   1853  CZ  ARG A 235      32.081   6.505 -21.396  1.00152.29           C
ATOM   1854  NH1 ARG A 235      33.399   6.491 -21.039  1.00152.29           N
ATOM   1855  NH2 ARG A 235      31.130   6.096 -20.507  1.00152.29           N
ATOM   1856  C   ARG A 235      29.811   7.980 -27.629  1.00152.29           C
ATOM   1857  O   ARG A 235      29.100   8.671 -26.901  1.00152.29           O
ATOM   1858  N   PRO A 236      29.459   7.703 -28.866  1.00 99.14           N
ATOM   1859  CA  PRO A 236      28.143   8.058 -29.329  1.00 99.14           C
ATOM   1860  CD  PRO A 236      30.417   7.646 -29.955  1.00 99.14           C
ATOM   1861  CB  PRO A 236      28.224   8.149 -30.853  1.00 99.14           C
ATOM   1862  CG  PRO A 236      29.547   7.443 -31.206  1.00 99.14           C
ATOM   1863  C   PRO A 236      27.236   6.988 -28.820  1.00 99.14           C
ATOM   1864  O   PRO A 236      27.531   5.827 -29.104  1.00 99.14           O
ATOM   1865  N   PHE A 237      26.134   7.341 -28.117  1.00150.38           N
ATOM   1866  CA  PHE A 237      25.254   6.342 -27.565  1.00150.38           C
ATOM   1867  CB  PHE A 237      26.042   5.169 -26.926  1.00150.38           C
ATOM   1868  CG  PHE A 237      25.246   3.915 -26.753  1.00150.38           C
ATOM   1869  CD1 PHE A 237      25.115   3.039 -27.805  1.00150.38           C
ATOM   1870  CD2 PHE A 237      24.673   3.580 -25.546  1.00150.38           C
ATOM   1871  CE1 PHE A 237      24.402   1.873 -27.661  1.00150.38           C
ATOM   1872  CE2 PHE A 237      23.957   2.416 -25.399  1.00150.38           C
ATOM   1873  CZ  PHE A 237      23.816   1.557 -26.461  1.00150.38           C
ATOM   1874  C   PHE A 237      24.609   7.015 -26.422  1.00150.38           C
ATOM   1875  O   PHE A 237      24.844   8.191 -26.151  1.00150.38           O
ATOM   1876  N   SER A 238      23.771   6.239 -25.735  1.00197.48           N
ATOM   1877  CA  SER A 238      23.077   6.631 -24.562  1.00197.48           C
ATOM   1878  CB  SER A 238      22.035   7.746 -24.783  1.00197.48           C
ATOM   1879  OG  SER A 238      22.662   8.992 -25.049  1.00197.48           O
ATOM   1880  C   SER A 238      22.295   5.427 -24.231  1.00197.48           C
ATOM   1881  O   SER A 238      22.523   4.762 -23.221  1.00197.48           O
ATOM   1882  N   GLY A 239      21.343   5.109 -25.126  1.00 79.54           N
ATOM   1883  CA  GLY A 239      20.488   4.025 -24.809  4.00 79.54           C
ATOM   1884  C   GLY A 239      20.545   2.920 -25.801  1.00 79.54           C
ATOM   1885  O   GLY A 239      20.915   3.099 -26.960  1.00 79.54           O
ATOM   1886  N   VAL A 240      20.164   1.719 -25.317  1.00 94.08           N
ATOM   1887  CA  VAL A 240      20.081   0.554 -26.139  4.00 94.08           C
ATOM   1888  CB  VAL A 240      21.148  -0.465 -25.864  1.00 94.08           C
ATOM   1889  CG1 VAL A 240      20.912  -1.059 -24.464  1.00 94.08           C
ATOM   1890  CG2 VAL A 240      21.131  -1.508 -26.995  1.00 94.08           C
ATOM   1891  C   VAL A 240      18.779  -0.089 -25.845  1.00 94.08           C
ATOM   1892  O   VAL A 240      18.314  -0.094 -24.706  1.00 94.08           O
ATOM   1893  N   THR A 241      18.137  -0.626 -26.891  1.00127.70           N
ATOM   1894  CA  THR A 241      16.911  -1.317 -26.678  4.00127.70           C
ATOM   1895  CB  THR A 241      15.743  -0.700 -27.390  1.00127.70           C
ATOM   1896  OG1 THR A 241      14.538  -1.352 -27.015  1.00127.70           O
ATOM   1897  CG2 THR A 241      15.968  -0.824 -28.906  1.00127.70           C
ATOM   1898  C   THR A 241      17.115  -2.671 -27.261  1.00127.70           C
ATOM   1899  O   THR A 241      17.753  -2.820 -28.302  1.00127.70           O
ATOM   1900  N   ALA A 242      16.603  -3.711 -26.584  1.00198.18           N
ATOM   1901  CA  ALA A 242      16.752  -5.012 -27.150  4.00198.18           C
ATOM   1902  CB  ALA A 242      17.199  -6.080 -26.138  1.00198.18           C
ATOM   1903  C   ALA A 242      15.384  -5.402 -27.635  1.00198.18           C
ATOM   1904  O   ALA A 242      14.408  -5.305 -26.894  1.00198.18           O
ATOM   1905  N   CYS A 243      15.273  -5.833 -28.910  1.00 69.76           N
ATOM   1906  CA  CYS A 243      13.998  -6.245 -29.435  4.00 69.76           C
ATOM   1907  CB  CYS A 243      13.624  -5.563 -30.763  1.00 69.76           C
ATOM   1908  SG  CYS A 243      13.378  -3.770 -30.587  1.00 69.76           S
ATOM   1909  C   CYS A 243      14.120  -7.703 -29.714  1.00 69.76           C
ATOM   1910  O   CYS A 243      15.085  -8.154 -30.328  1.00 69.76           O
ATOM   1911  N   LEU A 244      13.137  -8.482 -29.239  1.00 93.24           N
ATOM   1912  CA  LEU A 244      13.110  -9.881 -29.522  4.00 93.24           C
ATOM   1913  CB  LEU A 244      12.403 -10.705 -28.441  1.00 93.24           C
ATOM   1914  CG  LEU A 244      13.160 -10.620 -27.107  1.00 93.24           C
ATOM   1915  CD1 LEU A 244      12.523 -11.515 -26.042  1.00 93.24           C
ATOM   1916  CD2 LEU A 244      14.661 -10.889 -27.304  1.00 93.24           C
ATOM   1917  C   LEU A 244      12.326  -9.939 -30.800  1.00 93.24           C
ATOM   1918  O   LEU A 244      12.467  -9.034 -31.622  1.00 93.24           O
ATOM   1919  N   ASP A 245      11.530 -11.001 -31.050  1.00145.06           N
ATOM   1920  CA  ASP A 245      10.713 -10.981 -32.238  1.00145.06           C
ATOM   1921  CB  ASP A 245       9.960 -12.300 -32.482  1.00145.06           C
ATOM   1922  CG  ASP A 245      10.982 -13.385 -32.785  1.00145.06           C
ATOM   1923  OD1 ASP A 245      12.194 -13.051 -32.871  1.00145.06           O
ATOM   1924  OD2 ASP A 245      10.564 -14.564 -32.935  1.00145.06           O
ATOM   1925  C   ASP A 245       9.678  -9.928 -31.934  1.00145.06           C
ATOM   1926  O   ASP A 245       8.613 -10.234 -31.402  1.00145.06           O
ATOM   1927  N   PHE A 246       9.972  -8.651 -32.274  1.00165.81           N
ATOM   1928  CA  PHE A 246       9.121  -7.550 -31.913  1.00165.81           C
ATOM   1929  CB  PHE A 246       9.901  -6.335 -31.373  1.00165.81           C
ATOM   1930  CG  PHE A 246       8.929  -5.378 -30.770  1.00165.81           C
ATOM   1931  CD1 PHE A 246       8.284  -4.443 -31.545  1.00165.81           C
ATOM   1932  CD2 PHE A 246       8.657  -5.427 -29.421  1.00165.81           C
ATOM   1933  CE1 PHE A 246       7.388  -3.565 -30.981  1.00165.81           C
ATOM   1934  CE2 PHE A 246       7.762  -4.552 -28.852  1.00165.81           C
ATOM   1935  CZ  PHE A 246       7.126  -3.618 -29.633  1.00165.81           C
ATOM   1936  C   PHE A 246       8.420  -7.097 -33.119  1.00165.81           C
ATOM   1937  O   PHE A 246       8.953  -7.122 -34.226  1.00165.81           O
ATOM   1938  N   CYS A 247       7.163  -6.691 -32.922  1.00117.67           N
ATOM   1939  CA  CYS A 247       6.486  -6.202 -34.061  1.00117.67           C
ATOM   1940  CB  CYS A 247       5.080  -6.796 -34.246  1.00117.67           C
ATOM   1941  SG  CYS A 247       4.245  -6.142 -35.723  1.00117.67           S
ATOM   1942  C   CYS A 247       6.325  -4.735 -33.877  1.00117.67           C
ATOM   1943  O   CYS A 247       5.315  -4.275 -33.349  1.00117.67           O
ATOM   1944  N   ALA A 248       7.331  -3.954 -34.311  1.00208.83           N
ATOM   1945  CA  ALA A 248       7.182  -2.539 -34.204  1.00208.83           C
ATOM   1946  CB  ALA A 248       8.482  -1.755 -34.464  1.00208.83           C
ATOM   1947  C   ALA A 248       6.193  -2.171 -35.280  1.00208.83           C
ATOM   1948  O   ALA A 248       6.122  -2.838 -36.311  1.00208.83           O
ATOM   1949  N   HIS A 249       5.382  -1.112 -35.064  1.00135.42           N
ATOM   1950  CA  HIS A 249       4.410  -0.680 -36.039  1.00135.42           C
ATOM   1951  ND1 HIS A 249       2.464  -2.561 -34.323  1.00135.42           N
ATOM   1952  CG  HIS A 249       2.165  -1.547 -35.204  1.00135.42           C
ATOM   1953  CB  HIS A 249       3.030  -0.344 -35.447  1.00135.42           C
ATOM   1954  NE2 HIS A 249       0.508  -3.077 -35.248  1.00135.42           N
ATOM   1955  CD2 HIS A 249       0.969  -1.878 -35.761  1.00135.42           C
ATOM   1956  CE1 HIS A 249       1.439  -3.449 -34.390  1.00135.42           C
ATOM   1957  C   HIS A 249       4.947   0.577 -36.656  1.00135.42           C
ATOM   1958  O   HIS A 249       6.119   0.905 -36.478  1.00135.42           O
ATOM   1959  N   ALA A 250       4.104   1.308 -37.422  1.00207.40           N
ATOM   1960  CA  ALA A 250       4.564   2.512 -38.063  1.00207.40           C
ATOM   1961  CB  ALA A 250       3.458   3.272 -38.817  1.00207.40           C
ATOM   1962  C   ALA A 250       5.088   3.397 -36.996  1.00207.40           C
ATOM   1963  O   ALA A 250       4.433   3.600 -35.975  1.00207.40           O
ATOM   1964  N   HIS A 251       6.308   3.938 -37.182  1.00135.66           N
ATOM   1965  CA  HIS A 251       6.744   4.775 -36.116  4.00135.66           C
ATOM   1966  ND1 HIS A 251       8.531   2.015 -35.517  1.00135.66           N
ATOM   1967  CG  HIS A 251       8.415   3.279 -34.985  1.00135.66           C
ATOM   1968  CB  HIS A 251       7.123   4.012 -34.837  1.00135.66           C
ATOM   1969  NE2 HIS A 251      10.588   2.685 -35.004  1.00135.66           N
ATOM   1970  CD2 HIS A 251       9.679   3.673 -34.677  1.00135.66           C
ATOM   1971  CE1 HIS A 251       9.852   1.711 -35.506  1.00135.66           C
ATOM   1972  C   HIS A 251       7.929   5.596 -36.494  1.00135.66           C
ATOM   1973  O   HIS A 251       8.605   5.348 -37.491  1.00135.66           O
ATOM   1974  N   ARG A 252       8.171   6.633 -35.667  1.00103.42           N
ATOM   1975  CA  ARG A 252       9.288   7.523 -35.770  1.00103.42           C
ATOM   1976  CB  ARG A 252       8.874   8.930 -36.228  1.00103.42           C
ATOM   1977  CG  ARG A 252       8.175   8.919 -37.592  1.00103.42           C
ATOM   1978  CD  ARG A 252       7.607  10.280 -38.000  1.00103.42           C
ATOM   1979  NE  ARG A 252       6.574  10.646 -36.990  1.00103.42           N
ATOM   1980  CZ  ARG A 252       5.246  10.631 -37.310  1.00103.42           C
ATOM   1981  NH1 ARG A 252       4.845  10.341 -38.583  1.00103.42           N
ATOM   1982  NH2 ARG A 252       4.316  10.923 -36.354  1.00103.42           N
ATOM   1983  C   ARG A 252       9.804   7.601 -34.374  1.00103.42           C
ATOM   1984  O   ARG A 252       9.029   7.616 -33.419  1.00103.42           O
ATOM   1985  N   ASP A 253      11.136   7.636 -34.212  1.00148.70           N
ATOM   1986  CA  ASP A 253      11.677   7.632 -32.889  1.00148.70           C
ATOM   1987  CB  ASP A 253      13.067   7.016 -32.890  1.00148.70           C
ATOM   1988  CG  ASP A 253      12.775   5.631 -33.439  1.00148.70           C
ATOM   1989  OD1 ASP A 253      11.593   5.202 -33.350  1.00148.70           O
ATOM   1990  OD2 ASP A 253      13.715   4.978 -33.955  1.00148.70           O
ATOM   1991  C   ASP A 253      11.719   9.040 -32.461  1.00148.70           C
ATOM   1992  O   ASP A 253      12.705   9.751 -32.642  1.00148.70           O
ATOM   1993  N   LEU A 254      10.592   9.471 -31.886  1.00 81.88           N
ATOM   1994  CA  LEU A 254      10.525  10.799 -31.405  3.00 81.88           C
ATOM   1995  CB  LEU A 254       9.111  11.230 -30.976  1.00 81.88           C
ATOM   1996  CG  LEU A 254       8.057  11.126 -32.094  1.00 81.88           C
ATOM   1997  CD1 LEU A 254       6.713  11.732 -31.656  1.00 81.88           C
ATOM   1998  CD2 LEU A 254       8.580  11.703 -33.418  1.00 81.88           C
ATOM   1999  C   LEU A 254      11.361  10.768 -30.172  1.00 81.88           C
ATOM   2000  O   LEU A 254      11.691   9.700 -29.660  1.00 81.88           O
ATOM   2001  N   HIS A 255      11.748  11.948 -29.671  1.00164.88           N
ATOM   2002  CA  HIS A 255      12.550  12.007 -28.490  3.00164.88           C
ATOM   2003  ND1 HIS A 255       9.415  11.502 -27.111  1.00164.88           N
ATOM   2004  CG  HIS A 255      10.686  11.883 -26.743  1.00164.88           C
ATOM   2005  CB  HIS A 255      11.940  11.266 -27.285  1.00164.88           C
ATOM   2006  NE2 HIS A 255       9.184  13.125 -25.608  1.00164.88           N
ATOM   2007  CD2 HIS A 255      10.527  12.874 -25.825  1.00164.88           C
ATOM   2008  CE1 HIS A 255       8.555  12.277 -26.402  1.00164.88           C
ATOM   2009  C   HIS A 255      13.891  11.369 -28.733  1.00164.88           C
ATOM   2010  O   HIS A 255      14.542  10.917 -27.792  1.00164.88           O
ATOM   2011  N   ASN A 256      14.351  11.327 -29.999  1.00267.62           N
ATOM   2012  CA  ASN A 256      15.683  10.876 -30.307  4.00267.62           C
ATOM   2013  CB  ASN A 256      15.735   9.866 -31.466  1.00267.62           C
ATOM   2014  CG  ASN A 256      17.119   9.236 -31.491  1.00267.62           C
ATOM   2015  OD1 ASN A 256      18.023   9.720 -32.170  1.00267.62           O
ATOM   2016  ND2 ASN A 256      17.295   8.132 -30.718  1.00267.62           N
ATOM   2017  C   ASN A 256      16.297  12.153 -30.758  1.00267.62           C
ATOM   2018  O   ASN A 256      15.599  13.039 -31.248  1.00267.62           O
ATOM   2019  N   MET A 257      17.613  12.300 -30.594  1.00323.54           N
ATOM   2020  CA  MET A 257      18.192  13.573 -30.874  1.00323.54           C
ATOM   2021  CB  MET A 257      19.706  13.618 -30.584  1.00323.54           C
ATOM   2022  CG  MET A 257      20.375  14.946 -30.955  1.00323.54           C
ATOM   2023  SD  MET A 257      22.161  15.028 -30.626  1.00323.54           S
ATOM   2024  CE  MET A 257      21.995  15.649 -28.928  1.00323.54           C
ATOM   2025  C   MET A 257      18.018  13.950 -32.294  1.00323.54           C
ATOM   2026  O   MET A 257      17.843  13.116 -33.181  1.00323.54           O
ATOM   2027  N   GLN A 258      18.043  15.277 -32.505  1.00287.06           N
ATOM   2028  CA  GLN A 258      17.958  15.853 -33.799  3.00287.06           C
ATOM   2029  CB  GLN A 258      17.614  17.353 -33.752  1.00287.06           C
ATOM   2030  CG  GLN A 258      16.225  17.597 -33.147  1.00287.06           C
ATOM   2031  CD  GLN A 258      16.009  19.092 -32.967  1.00287.06           C
ATOM   2032  OE1 GLN A 258      16.949  19.883 -33.033  1.00287.06           O
ATOM   2033  NE2 GLN A 258      14.731  19.492 -32.723  1.00287.06           N
ATOM   2034  C   GLN A 258      19.298  15.657 -34.439  1.00287.06           C
ATOM   2035  O   GLN A 258      20.325  15.645 -33.761  1.00287.06           O
ATOM   2036  N   ASN A 259      19.317  15.475 -35.774  1.00227.87           N
ATOM   2037  CA  ASN A 259      20.552  15.295 -36.485  3.00227.87           C
ATOM   2038  CB  ASN A 259      21.463  16.538 -36.444  1.00227.87           C
ATOM   2039  CG  ASN A 259      20.754  17.725 -37.084  1.00227.87           C
ATOM   2040  OD1 ASN A 259      19.590  17.639 -37.474  1.00227.87           O
ATOM   2041  ND2 ASN A 259      21.486  18.864 -37.213  1.00227.87           N
ATOM   2042  C   ASN A 259      21.342  14.187 -35.854  1.00227.87           C
ATOM   2043  O   ASN A 259      22.485  14.389 -35.447  1.00227.87           O
ATOM   2044  N   GLY A 260      20.751  12.983 -35.750  1.00 89.55           N
ATOM   2045  CA  GLY A 260      21.460  11.865 -35.193  1.00 89.55           C
ATOM   2046  C   GLY A 260      21.056  10.690 -36.003  1.00 89.55           C
ATOM   2047  O   GLY A 260      20.447  10.833 -37.063  1.00 89.55           O
ATOM   2048  N   SER A 261      21.407   9.486 -35.530  1.00158.15           N
ATOM   2049  CA  SER A 261      21.042   8.324 -36.269  1.00158.15           C
ATOM   2050  CB  SER A 261      22.132   7.875 -37.254  1.00158.15           C
ATOM   2051  OG  SER A 261      23.306   7.514 -36.540  1.00158.15           O
ATOM   2052  C   SER A 261      20.882   7.209 -35.281  1.00158.15           C
ATOM   2053  O   SER A 261      21.197   7.369 -34.103  1.00158.15           O
ATOM   2054  N   THR A 262      20.355   6.050 -35.731  1.00140.26           N
ATOM   2055  CA  THR A 262      20.198   4.959 -34.810  4.00140.26           C
ATOM   2056  CB  THR A 262      18.776   4.800 -34.351  1.00140.26           C
ATOM   2057  OG1 THR A 262      18.675   3.735 -33.419  1.00140.26           O
ATOM   2058  CG2 THR A 262      17.873   4.541 -35.571  1.00140.26           C
ATOM   2059  C   THR A 262      20.624   3.675 -35.454  1.00140.26           C
ATOM   2060  O   THR A 262      20.130   3.304 -36.515  1.00140.26           O
ATOM   2061  N   LEU A 263      21.529   2.918 -34.798  1.00 70.66           N
ATOM   2062  CA  LEU A 263      21.991   1.721 -35.441  4.00 70.66           C
ATOM   2063  CB  LEU A 263      23.474   1.368 -35.210  1.00 70.66           C
ATOM   2064  CG  LEU A 263      24.487   2.300 -35.906  1.00 70.66           C
ATOM   2065  CD1 LEU A 263      25.919   1.752 -35.795  1.00 70.66           C
ATOM   2066  CD2 LEU A 263      24.103   2.579 -37.355  1.00 70.66           C
ATOM   2067  C   LEU A 263      21.200   0.515 -35.005  1.00 70.66           C
ATOM   2068  O   LEU A 263      20.785   0.415 -33.852  1.00 70.66           O
ATOM   2069  N   VAL A 264      20.961  -0.434 -35.952  1.00112.11           N
ATOM   2070  CA  VAL A 264      20.279  -1.679 -35.671  4.00112.11           C
ATOM   2071  CB  VAL A 264      19.028  -1.882 -36.479  1.00112.11           C
ATOM   2072  CG1 VAL A 264      18.013  -0.802 -36.066  1.00112.11           C
ATOM   2073  CG2 VAL A 264      19.376  -1.855 -37.976  1.00112.11           C
ATOM   2074  C   VAL A 264      21.235  -2.805 -35.959  1.00112.11           C
ATOM   2075  O   VAL A 264      21.730  -2.939 -37.077  1.00112.11           O
ATOM   2076  N   CYS A 265      21.540  -3.635 -34.935  1.00 82.51           N
ATOM   2077  CA  CYS A 265      22.370  -4.796 -35.130  4.00 82.51           C
ATOM   2078  CB  CYS A 265      23.383  -5.067 -34.007  1.00 82.51           C
ATOM   2079  SG  CYS A 265      24.389  -6.546 -34.331  1.00 82.51           S
ATOM   2080  C   CYS A 265      21.410  -5.927 -35.148  1.00 82.51           C
ATOM   2081  O   CYS A 265      20.558  -6.032 -34.268  1.00 82.51           O
ATOM   2082  N   THR A 266      21.488  -6.802 -36.164  1.00117.62           N
ATOM   2083  CA  THR A 266      20.494  -7.822 -36.126  4.00117.62           C
ATOM   2084  CB  THR A 266      19.606  -7.873 -37.337  1.00117.62           C
ATOM   2085  OG1 THR A 266      18.522  -8.760 -37.105  1.00117.62           O
ATOM   2086  CG2 THR A 266      20.423  -8.331 -38.553  1.00117.62           C
ATOM   2087  C   THR A 266      21.120  -9.137 -35.925  1.00117.62           C
ATOM   2088  O   THR A 266      21.990  -9.575 -36.676  1.00117.62           O
ATOM   2089  N   LEU A 267      20.678  -9.788 -34.845  1.00101.18           N
ATOM   2090  CA  LEU A 267      21.124 -11.105 -34.583  4.00101.18           C
ATOM   2091  CB  LEU A 267      21.205 -11.471 -33.089  1.00101.18           C
ATOM   2092  CG  LEU A 267      22.174 -10.622 -32.246  1.00101.18           C
ATOM   2093  CD1 LEU A 267      23.628 -10.785 -32.716  1.00101.18           C
ATOM   2094  CD2 LEU A 267      21.713  -9.158 -32.164  1.00101.18           C
ATOM   2095  C   LEU A 267      20.031 -11.958 -35.121  1.00101.18           C
ATOM   2096  O   LEU A 267      18.931 -11.471 -35.378  1.00101.18           O
ATOM   2097  N   THR A 268      20.302 -13.253 -35.341  1.00 48.71           N
ATOM   2098  CA  THR A 268      19.238 -14.058 -35.850  4.00 48.71           C
ATOM   2099  CB  THR A 268      19.290 -14.164 -37.352  1.00 48.71           C
ATOM   2100  OG1 THR A 268      19.334 -12.859 -37.911  1.00 48.71           O
ATOM   2101  CG2 THR A 268      18.029 -14.876 -37.876  1.00 48.71           C
ATOM   2102  C   THR A 268      19.404 -15.423 -35.249  1.00 48.71           C
ATOM   2103  O   THR A 268      20.379 -15.689 -34.548  1.00 48.71           O
ATOM   2104  N   ARG A 269      18.429 -16.317 -35.497  1.00105.56           N
ATOM   2105  CA  ARG A 269      18.446 -17.652 -34.979  1.00105.56           C
ATOM   2106  CB  ARG A 269      17.056 -18.326 -34.952  1.00105.56           C
ATOM   2107  CG  ARG A 269      17.022 -19.633 -34.151  1.00105.56           C
ATOM   2108  CD  ARG A 269      15.791 -20.508 -34.397  1.00105.56           C
ATOM   2109  NE  ARG A 269      16.022 -21.791 -33.674  1.00105.56           N
ATOM   2110  CZ  ARG A 269      15.099 -22.795 -33.728  1.00105.56           C
ATOM   2111  NH1 ARG A 269      13.947 -22.628 -34.439  1.00105.56           N
ATOM   2112  NH2 ARG A 269      15.332 -23.970 -33.073  1.00105.56           N
ATOM   2113  C   ARG A 269      19.345 -18.484 -35.843  1.00105.56           C
ATOM   2114  O   ARG A 269      19.910 -18.005 -36.825  1.00105.56           O
ATOM   2115  N   GLU A 270      19.507 -19.767 -35.463  1.00 87.70           N
ATOM   2116  CA  GLU A 270      20.358 -20.713 -36.122  3.00 87.70           C
ATOM   2117  CB  GLU A 270      20.304 -22.115 -35.497  1.00 87.70           C
ATOM   2118  CG  GLU A 270      18.920 -22.761 -35.601  1.00 87.70           C
ATOM   2119  CD  GLU A 270      19.066 -24.257 -35.359  1.00 87.70           C
ATOM   2120  OE1 GLU A 270      20.191 -24.781 -35.575  1.00 87.70           O
ATOM   2121  OE2 GLU A 270      18.056 -24.897 -34.964  1.00 87.70           O
ATOM   2122  C   GLU A 270      19.910 -20.889 -37.538  1.00 87.70           C
ATOM   2123  O   GLU A 270      20.734 -20.980 -38.447  1.00 87.70           O
ATOM   2124  N   ASP A 271      18.585 -20.920 -37.771  1.00 45.66           N
ATOM   2125  CA  ASP A 271      18.083 -21.193 -39.087  3.00 45.66           C
ATOM   2126  CB  ASP A 271      16.549 -21.125 -39.167  1.00 45.66           C
ATOM   2127  CG  ASP A 271      15.977 -22.307 -38.398  1.00 45.66           C
ATOM   2128  OD1 ASP A 271      16.780 -23.163 -37.941  1.00 45.66           O
ATOM   2129  OD2 ASP A 271      14.726 -22.367 -38.257  1.00 45.66           O
ATOM   2130  C   ASP A 271      18.617 -20.158 -40.037  1.00 45.66           C
ATOM   2131  O   ASP A 271      18.996 -20.495 -41.157  1.00 45.66           O
ATOM   2132  N   ASN A 272      18.687 -18.872 -39.627  1.00145.17           N
ATOM   2133  CA  ASN A 272      19.079 -17.885 -40.597  1.00145.17           C
ATOM   2134  CB  ASN A 272      18.270 -16.583 -40.457  1.00145.17           C
ATOM   2135  CG  ASN A 272      18.454 -15.747 -41.716  1.00145.17           C
ATOM   2136  OD1 ASN A 272      19.368 -15.971 -42.506  1.00145.17           O
ATOM   2137  ND2 ASN A 272      17.553 -14.746 -41.908  1.00145.17           N
ATOM   2138  C   ASN A 272      20.531 -17.516 -40.478  1.00145.17           C
ATOM   2139  O   ASN A 272      20.878 -16.337 -40.500  1.00145.17           O
ATOM   2140  N   ARG A 273      21.428 -18.505 -40.325  1.00196.10           N
ATOM   2141  CA  ARG A 273      22.838 -18.218 -40.298  1.00196.10           C
ATOM   2142  CB  ARG A 273      23.663 -19.421 -39.804  1.00196.10           C
ATOM   2143  CG  ARG A 273      23.373 -19.856 -38.367  1.00196.10           C
ATOM   2144  CD  ARG A 273      24.149 -21.112 -37.957  1.00196.10           C
ATOM   2145  NE  ARG A 273      25.597 -20.828 -38.161  1.00196.10           N
ATOM   2146  CZ  ARG A 273      26.541 -21.646 -37.610  1.00196.10           C
ATOM   2147  NH1 ARG A 273      26.163 -22.726 -36.866  1.00196.10           N
ATOM   2148  NH2 ARG A 273      27.866 -21.382 -37.804  1.00196.10           N
ATOM   2149  C   ARG A 273      23.356 -17.938 -41.678  1.00196.10           C
ATOM   2150  O   ARG A 273      24.121 -17.000 -41.898  1.00196.10           O
ATOM   2151  N   GLU A 274      22.917 -18.765 -42.648  1.00182.97           N
ATOM   2152  CA  GLU A 274      23.486 -18.815 -43.968  1.00182.97           C
ATOM   2153  CB  GLU A 274      23.236 -20.163 -44.665  1.00182.97           C
ATOM   2154  CG  GLU A 274      23.899 -21.343 -43.951  1.00182.97           C
ATOM   2155  CD  GLU A 274      23.559 -22.613 -44.718  1.00182.97           C
ATOM   2156  OE1 GLU A 274      23.759 -22.624 -45.962  1.00182.97           O
ATOM   2157  OE2 GLU A 274      23.089 -23.586 -44.069  1.00182.97           O
ATOM   2158  C   GLU A 274      22.969 -17.743 -44.866  1.00182.97           C
ATOM   2159  O   GLU A 274      21.932 -17.129 -44.621  1.00182.97           O
ATOM   2160  N   PHE A 275      23.750 -17.493 -45.939  1.00 81.87           N
ATOM   2161  CA  PHE A 275      23.406 -16.567 -46.977  3.00 81.87           C
ATOM   2162  CB  PHE A 275      24.627 -15.788 -47.493  1.00 81.87           C
ATOM   2163  CG  PHE A 275      25.177 -15.048 -46.319  1.00 81.87           C
ATOM   2164  CD1 PHE A 275      25.967 -15.698 -45.398  1.00 81.87           C
ATOM   2165  CD2 PHE A 275      24.911 -13.712 -46.132  1.00 81.87           C
ATOM   2166  CE1 PHE A 275      26.481 -15.033 -44.309  1.00 81.87           C
ATOM   2167  CE2 PHE A 275      25.422 -13.043 -45.044  1.00 81.87           C
ATOM   2168  CZ  PHE A 275      26.208 -13.699 -44.129  1.00 81.87           C
ATOM   2169  C   PHE A 275      22.880 -17.434 -48.075  1.00 81.87           C
ATOM   2170  O   PHE A 275      23.590 -18.298 -48.585  1.00 81.87           O
ATOM   2171  N   GLY A 276      21.604 -17.235 -48.459  1.00 63.01           N
ATOM   2172  CA  GLY A 276      21.037 -18.036 -49.505  3.00 63.01           C
ATOM   2173  C   GLY A 276      20.238 -19.162 -48.918  1.00 63.01           C
ATOM   2174  O   GLY A 276      19.636 -19.938 -49.659  1.00 63.01           O
ATOM   2175  N   GLY A 277      20.200 -19.297 -47.580  1.00 40.14           N
ATOM   2176  CA  GLY A 277      19.433 -20.373 -47.014  1.00 40.14           C
ATOM   2177  C   GLY A 277      17.993 -19.954 -47.006  1.00 40.14           C
ATOM   2178  O   GLY A 277      17.680 -18.787 -47.231  1.00 40.14           O
ATOM   2179  N   LYS A 278      17.090 -20.913 -46.747  1.00240.45           N
ATOM   2180  CA  LYS A 278      15.688 -20.617 -46.709  1.00240.45           C
ATOM   2181  CB  LYS A 278      14.863 -21.578 -47.595  1.00240.45           C
ATOM   2182  CG  LYS A 278      15.237 -23.045 -47.381  1.00240.45           C
ATOM   2183  CD  LYS A 278      14.275 -24.058 -48.012  1.00240.45           C
ATOM   2184  CE  LYS A 278      13.513 -23.541 -49.234  1.00240.45           C
ATOM   2185  NZ  LYS A 278      12.202 -22.999 -48.810  1.00240.45           N
ATOM   2186  C   LYS A 278      15.230 -20.765 -45.308  1.00240.45           C
ATOM   2187  O   LYS A 278      15.215 -21.847 -44.724  1.00240.45           O
ATOM   2188  N   PRO A 279      14.892 -19.642 -44.747  1.00 88.53           N
ATOM   2189  CA  PRO A 279      14.424 -19.632 -43.396  1.00 88.53           C
ATOM   2190  CD  PRO A 279      15.579 -18.410 -45.098  1.00 88.53           C
ATOM   2191  CB  PRO A 279      14.779 -18.259 -42.828  1.00 88.53           C
ATOM   2192  CG  PRO A 279      15.081 -17.392 -44.064  1.00 88.53           C
ATOM   2193  C   PRO A 279      12.984 -19.949 -43.318  1.00 88.53           C
ATOM   2194  O   PRO A 279      12.265 -19.752 -44.299  1.00 88.53           O
ATOM   2195  N   GLU A 280      12.537 -20.464 -42.162  1.00110.86           N
ATOM   2196  CA  GLU A 280      11.149 -20.718 -42.020  1.00110.86           C
ATOM   2197  CB  GLU A 280      10.823 -21.445 -40.702  1.00110.86           C
ATOM   2198  CG  GLU A 280      11.310 -20.695 -39.461  1.00110.86           C
ATOM   2199  CD  GLU A 280      11.107 -21.604 -38.257  1.00110.86           C
ATOM   2200  OE1 GLU A 280      10.541 -22.715 -38.441  1.00110.86           O
ATOM   2201  OE2 GLU A 280      11.521 -21.202 -37.138  1.00110.86           O
ATOM   2202  C   GLU A 280      10.457 -19.405 -42.029  1.00110.86           C
ATOM   2203  O   GLU A 280       9.488 -19.201 -42.758  1.00110.86           O
ATOM   2204  N   ASP A 281      10.964 -18.460 -41.220  1.00299.94           N
ATOM   2205  CA  ASP A 281      10.357 -17.171 -41.217  1.00299.94           C
ATOM   2206  CB  ASP A 281       9.065 -17.067 -40.380  1.00299.94           C
ATOM   2207  CG  ASP A 281       9.355 -17.443 -38.936  1.00299.94           C
ATOM   2208  OD1 ASP A 281       9.675 -18.635 -38.688  1.00299.94           O
ATOM   2209  OD2 ASP A 281       9.260 -16.540 -38.062  1.00299.94           O
ATOM   2210  C   ASP A 281      11.335 -16.170 -40.738  1.00299.94           C
ATOM   2211  O   ASP A 281      12.298 -16.491 -40.045  1.00299.94           O
ATOM   2212  N   GLU A 282      11.104 -14.908 -41.133  1.00304.97           N
ATOM   2213  CA  GLU A 282      12.037 -13.892 -40.787  1.00304.97           C
ATOM   2214  CB  GLU A 282      13.074 -13.686 -41.902  1.00304.97           C
ATOM   2215  CG  GLU A 282      12.419 -13.432 -43.262  1.00304.97           C
ATOM   2216  CD  GLU A 282      13.490 -13.532 -44.338  1.00304.97           C
ATOM   2217  OE1 GLU A 282      14.693 -13.378 -43.995  1.00304.97           O
ATOM   2218  OE2 GLU A 282      13.119 -13.767 -45.520  1.00304.97           O
ATOM   2219  C   GLU A 282      11.304 -12.598 -40.597  1.00304.97           C
ATOM   2220  O   GLU A 282      10.117 -12.489 -40.901  1.00304.97           O
ATOM   2221  N   GLN A 283      12.015 -11.588 -40.053  1.00286.04           N
ATOM   2222  CA  GLN A 283      11.479 -10.270 -39.836  1.00286.04           C
ATOM   2223  CB  GLN A 283      11.928  -9.623 -38.517  1.00286.04           C
ATOM   2224  CG  GLN A 283      11.563 -10.377 -37.240  1.00286.04           C
ATOM   2225  CD  GLN A 283      12.212  -9.607 -36.097  1.00286.04           C
ATOM   2226  OE1 GLN A 283      12.607  -8.452 -36.259  1.00286.04           O
ATOM   2227  NE2 GLN A 283      12.338 -10.259 -34.911  1.00286.04           N
ATOM   2228  C   GLN A 283      12.125  -9.398 -40.878  1.00286.04           C
ATOM   2229  O   GLN A 283      13.220  -9.708 -41.346  1.00286.04           O
ATOM   2230  N   LEU A 284      11.463  -8.296 -41.297  1.00117.83           N
ATOM   2231  CA  LEU A 284      12.097  -7.404 -42.235  1.00117.83           C
ATOM   2232  CB  LEU A 284      11.536  -7.507 -43.665  1.00117.83           C
ATOM   2233  CG  LEU A 284      11.711  -8.904 -44.291  1.00117.83           C
ATOM   2234  CD1 LEU A 284      10.827  -9.947 -43.586  1.00117.83           C
ATOM   2235  CD2 LEU A 284      11.507  -8.869 -45.814  1.00117.83           C
ATOM   2236  C   LEU A 284      11.863  -5.995 -41.757  1.00117.83           C
ATOM   2237  O   LEU A 284      10.750  -5.646 -41.366  1.00117.83           O
ATOM   2238  N   HIS A 285      12.918  -5.146 -41.761  1.00 76.79           N
ATOM   2239  CA  HIS A 285      12.771  -3.765 -41.371  4.00 76.79           C
ATOM   2240  ND1 HIS A 285      16.261  -2.923 -39.949  1.00 76.79           N
ATOM   2241  CG  HIS A 285      15.024  -3.478 -40.188  1.00 76.79           C
ATOM   2242  CB  HIS A 285      14.095  -2.988 -41.261  1.00 76.79           C
ATOM   2243  NE2 HIS A 285      16.014  -4.580 -38.487  1.00 76.79           N
ATOM   2244  CD2 HIS A 285      14.887  -4.488 -39.288  1.00 76.79           C
ATOM   2245  CE1 HIS A 285      16.810  -3.621 -38.922  1.00 76.79           C
ATOM   2246  C   HIS A 285      12.014  -3.123 -42.488  1.00 76.79           C
ATOM   2247  O   HIS A 285      12.120  -3.562 -43.633  1.00 76.79           O
ATOM   2248  N   VAL A 286      11.207  -2.080 -42.203  1.00118.71           N
ATOM   2249  CA  VAL A 286      10.492  -1.523 -43.311  4.00118.71           C
ATOM   2250  CB  VAL A 286       9.064  -1.975 -43.406  1.00118.71           C
ATOM   2251  CG1 VAL A 286       9.056  -3.493 -43.656  1.00118.71           C
ATOM   2252  CG2 VAL A 286       8.318  -1.547 -42.132  1.00118.71           C
ATOM   2253  C   VAL A 286      10.502  -0.054 -43.298  1.00118.71           C
ATOM   2254  O   VAL A 286      10.429   0.597 -42.257  1.00118.71           O
ATOM   2255  N   LEU A 287      10.623   0.493 -44.516  1.00123.62           N
ATOM   2256  CA  LEU A 287      10.510   1.895 -44.690  4.00123.62           C
ATOM   2257  CB  LEU A 287      11.634   2.495 -45.550  1.00123.62           C
ATOM   2258  CG  LEU A 287      13.038   2.239 -44.969  1.00123.62           C
ATOM   2259  CD1 LEU A 287      13.191   2.868 -43.574  1.00123.62           C
ATOM   2260  CD2 LEU A 287      13.397   0.743 -44.999  1.00123.62           C
ATOM   2261  C   LEU A 287       9.219   2.034 -45.433  1.00123.62           C
ATOM   2262  O   LEU A 287       9.150   1.855 -46.648  1.00123.62           O
ATOM   2263  N   PRO A 288       8.185   2.324 -44.700  1.00240.32           N
ATOM   2264  CA  PRO A 288       6.870   2.365 -45.280  3.00240.32           C
ATOM   2265  CD  PRO A 288       8.147   1.906 -43.307  1.00240.32           C
ATOM   2266  CB  PRO A 288       5.898   2.352 -44.102  1.00240.32           C
ATOM   2267  CG  PRO A 288       6.672   1.600 -43.006  1.00240.32           C
ATOM   2268  C   PRO A 288       6.512   3.376 -46.313  1.00240.32           C
ATOM   2269  O   PRO A 288       5.743   3.033 -47.210  1.00240.32           O
ATOM   2270  N   LEU A 289       7.011   4.617 -46.236  1.00128.37           N
ATOM   2271  CA  LEU A 289       6.543   5.518 -47.244  3.00128.37           C
ATOM   2272  CB  LEU A 289       6.418   6.967 -46.744  1.00128.37           C
ATOM   2273  CG  LEU A 289       5.530   7.155 -45.502  1.00128.37           C
ATOM   2274  CD1 LEU A 289       6.139   6.459 -44.275  1.00128.37           C
ATOM   2275  CD2 LEU A 289       5.250   8.644 -45.247  1.00128.37           C
ATOM   2276  C   LEU A 289       7.618   5.569 -48.263  1.00128.37           C
ATOM   2277  O   LEU A 289       8.215   6.618 -48.499  1.00128.37           O
ATOM   2278  N   TYR A 290       7.897   4.428 -48.905  1.00129.81           N
ATOM   2279  CA  TYR A 290       8.927   4.461 -49.886  4.00129.81           C
ATOM   2280  CB  TYR A 290      10.297   4.022 -49.347  1.00129.81           C
ATOM   2281  CG  TYR A 290      10.650   4.992 -48.272  1.00129.81           C
ATOM   2282  CD1 TYR A 290      10.200   4.796 -46.986  1.00129.81           C
ATOM   2283  CD2 TYR A 290      11.417   6.100 -48.547  1.00129.81           C
ATOM   2284  CE1 TYR A 290      10.516   5.687 -45.988  1.00129.81           C
ATOM   2285  CE2 TYR A 290      11.736   6.996 -47.554  1.00129.81           C
ATOM   2286  CZ  TYR A 290      11.286   6.789 -46.272  1.00129.81           C
ATOM   2287  OH  TYR A 290      11.611   7.707 -45.250  1.00129.81           O
ATOM   2288  C   TYR A 290       8.526   3.503 -50.965  1.00129.81           C
ATOM   2289  O   TYR A 290       7.616   2.697 -50.781  1.00129.81           O
ATOM   2290  N   LYS A 291       9.186   3.582 -52.138  1.00196.44           N
ATOM   2291  CA  LYS A 291       8.870   2.703 -53.230  4.00196.44           C
ATOM   2292  CB  LYS A 291       8.332   3.404 -54.488  1.00196.44           C
ATOM   2293  CG  LYS A 291       7.057   4.234 -54.370  1.00196.44           C
ATOM   2294  CD  LYS A 291       6.895   5.130 -55.603  1.00196.44           C
ATOM   2295  CE  LYS A 291       5.643   6.004 -55.610  1.00196.44           C
ATOM   2296  NZ  LYS A 291       5.684   6.921 -56.772  1.00196.44           N
ATOM   2297  C   LYS A 291      10.166   2.192 -53.746  1.00196.44           C
ATOM   2298  O   LYS A 291      11.228   2.406 -53.163  1.00196.44           O
ATOM   2299  N   VAL A 292      10.072   1.467 -54.872  1.00131.39           N
ATOM   2300  CA  VAL A 292      11.218   1.029 -55.599  4.00131.39           C
ATOM   2301  CB  VAL A 292      11.251  -0.455 -55.826  1.00131.39           C
ATOM   2302  CG1 VAL A 292       9.967  -0.873 -56.566  1.00131.39           C
ATOM   2303  CG2 VAL A 292      12.537  -0.803 -56.594  1.00131.39           C
ATOM   2304  C   VAL A 292      11.079   1.680 -56.928  1.00131.39           C
ATOM   2305  O   VAL A 292       9.997   1.700 -57.512  1.00131.39           O
ATOM   2306  N   SER A 293      12.172   2.267 -57.435  1.00145.93           N
ATOM   2307  CA  SER A 293      12.059   2.901 -58.707  1.00145.93           C
ATOM   2308  CB  SER A 293      13.150   3.952 -58.976  1.00145.93           C
ATOM   2309  OG  SER A 293      12.963   4.531 -60.258  1.00145.93           O
ATOM   2310  C   SER A 293      12.201   1.846 -59.730  1.00145.93           C
ATOM   2311  O   SER A 293      12.621   0.728 -59.435  1.00145.93           O
ATOM   2312  N   ASP A 294      11.825   2.172 -60.975  1.00110.43           N
ATOM   2313  CA  ASP A 294      11.985   1.169 -61.967  1.00110.43           C
ATOM   2314  CB  ASP A 294      10.967   1.242 -63.122  1.00110.43           C
ATOM   2315  CG  ASP A 294       9.625   0.704 -62.649  1.00110.43           C
ATOM   2316  OD1 ASP A 294       9.520   0.328 -61.452  1.00110.43           O
ATOM   2317  OD2 ASP A 294       8.686   0.658 -63.489  1.00110.43           O
ATOM   2318  C   ASP A 294      13.327   1.368 -62.594  1.00110.43           C
ATOM   2319  O   ASP A 294      13.489   1.167 -63.796  1.00110.43           O
ATOM   2320  N   VAL A 295      14.339   1.751 -61.791  1.00 57.23           N
ATOM   2321  CA  VAL A 295      15.637   1.951 -62.363  1.00 57.23           C
ATOM   2322  CB  VAL A 295      15.871   3.371 -62.795  1.00 57.23           C
ATOM   2323  CG1 VAL A 295      17.295   3.505 -63.360  1.00 57.23           C
ATOM   2324  CG2 VAL A 295      14.768   3.756 -63.797  1.00 57.23           C
ATOM   2325  C   VAL A 295      16.647   1.619 -61.316  1.00 57.23           C
ATOM   2326  O   VAL A 295      16.351   1.659 -60.123  1.00 57.23           O
ATOM   2327  N   ASP A 296      17.876   1.264 -61.743  1.00214.04           N
ATOM   2328  CA  ASP A 296      18.866   0.892 -60.779  1.00214.04           C
ATOM   2329  CB  ASP A 296      19.679  -0.374 -61.120  1.00214.04           C
ATOM   2330  CG  ASP A 296      20.388  -0.185 -62.442  1.00214.04           C
ATOM   2331  OD1 ASP A 296      19.676   0.102 -63.440  1.00214.04           O
ATOM   2332  OD2 ASP A 296      21.639  -0.329 -62.479  1.00214.04           O
ATOM   2333  C   ASP A 296      19.779   1.994 -60.423  1.00214.04           C
ATOM   2334  O   ASP A 296      19.522   3.172 -60.666  1.00214.04           O
ATOM   2335  N   GLU A 297      20.891   1.582 -59.799  1.00107.13           N
ATOM   2336  CA  GLU A 297      21.890   2.470 -59.321  3.00107.13           C
ATOM   2337  CB  GLU A 297      23.074   1.668 -58.756  1.00107.13           C
ATOM   2338  CG  GLU A 297      23.580   0.594 -59.724  1.00107.13           C
ATOM   2339  CD  GLU A 297      24.316  -0.470 -58.919  1.00107.13           C
ATOM   2340  OE1 GLU A 297      24.466  -0.281 -57.682  1.00107.13           O
ATOM   2341  OE2 GLU A 297      24.725  -1.494 -59.529  1.00107.13           O
ATOM   2342  C   GLU A 297      22.320   3.279 -60.502  1.00107.13           C
ATOM   2343  O   GLU A 297      22.441   4.499 -60.412  1.00107.13           O
ATOM   2344  N   PHE A 298      22.547   2.622 -61.653  1.00 97.63           N
ATOM   2345  CA  PHE A 298      22.809   3.386 -62.836  3.00 97.63           C
ATOM   2346  CB  PHE A 298      23.853   2.778 -63.784  1.00 97.63           C
ATOM   2347  CG  PHE A 298      24.014   3.773 -64.879  1.00 97.63           C
ATOM   2348  CD1 PHE A 298      24.722   4.930 -64.654  1.00 97.63           C
ATOM   2349  CD2 PHE A 298      23.468   3.554 -66.122  1.00 97.63           C
ATOM   2350  CE1 PHE A 298      24.880   5.861 -65.651  1.00 97.63           C
ATOM   2351  CE2 PHE A 298      23.624   4.482 -67.125  1.00 97.63           C
ATOM   2352  CZ  PHE A 298      24.329   5.638 -66.890  1.00 97.63           C
ATOM   2353  C   PHE A 298      21.489   3.381 -63.533  1.00 97.63           C
ATOM   2354  O   PHE A 298      20.775   2.383 -63.490  1.00 97.63           O
ATOM   2355  N   GLY A 299      21.097   4.497 -64.170  1.00 42.37           N
ATOM   2356  CA  GLY A 299      19.783   4.508 -64.745  1.00 42.37           C
ATOM   2357  C   GLY A 299      19.700   3.487 -65.831  1.00 42.37           C
ATOM   2358  O   GLY A 299      20.349   3.613 -66.869  1.00 42.37           O
ATOM   2359  N   SER A 300      18.883   2.439 -65.608  1.00121.23           N
ATOM   2360  CA  SER A 300      18.628   1.477 -66.640  1.00121.23           C
ATOM   2361  CB  SER A 300      19.846   0.616 -67.024  1.00121.23           C
ATOM   2362  OG  SER A 300      20.259  -0.189 -65.931  1.00121.23           O
ATOM   2363  C   SER A 300      17.527   0.577 -66.164  1.00121.23           C
ATOM   2364  O   SER A 300      17.592   0.031 -65.064  1.00121.23           O
ATOM   2365  N   VAL A 301      16.468   0.422 -66.986  1.00112.81           N
ATOM   2366  CA  VAL A 301      15.344  -0.399 -66.624  2.00112.81           C
ATOM   2367  CB  VAL A 301      14.198  -0.279 -67.584  1.00112.81           C
ATOM   2368  CG1 VAL A 301      13.106  -1.279 -67.167  1.00112.81           C
ATOM   2369  CG2 VAL A 301      13.729   1.186 -67.599  1.00112.81           C
ATOM   2370  C   VAL A 301      15.747  -1.845 -66.593  1.00112.81           C
ATOM   2371  O   VAL A 301      15.486  -2.543 -65.615  1.00112.81           O
ATOM   2372  N   GLU A 302      16.421  -2.329 -67.660  1.00188.97           N
ATOM   2373  CA  GLU A 302      16.788  -3.719 -67.721  2.00188.97           C
ATOM   2374  CB  GLU A 302      17.081  -4.198 -69.154  1.00188.97           C
ATOM   2375  CG  GLU A 302      15.868  -4.115 -70.085  1.00188.97           C
ATOM   2376  CD  GLU A 302      16.329  -4.456 -71.496  1.00188.97           C
ATOM   2377  OE1 GLU A 302      16.860  -5.581 -71.690  1.00188.97           O
ATOM   2378  OE2 GLU A 302      16.160  -3.592 -72.399  1.00188.97           O
ATOM   2379  C   GLU A 302      18.051  -3.833 -66.951  1.00188.97           C
ATOM   2380  O   GLU A 302      19.128  -3.448 -67.404  1.00188.97           O
ATOM   2381  N   ALA A 303      17.918  -4.387 -65.743  1.00220.64           N
ATOM   2382  CA  ALA A 303      18.984  -4.474 -64.806  2.00220.64           C
ATOM   2383  CB  ALA A 303      19.747  -3.152 -64.627  1.00220.64           C
ATOM   2384  C   ALA A 303      18.222  -4.723 -63.553  1.00220.64           C
ATOM   2385  O   ALA A 303      18.311  -5.781 -62.933  1.00220.64           O
ATOM   2386  N   GLN A 304      17.427  -3.704 -63.173  1.00 99.61           N
ATOM   2387  CA  GLN A 304      16.571  -3.774 -62.032  2.00 99.61           C
ATOM   2388  CB  GLN A 304      15.712  -2.509 -61.855  1.00 99.61           C
ATOM   2389  CG  GLN A 304      14.740  -2.575 -60.672  1.00 99.61           C
ATOM   2390  CD  GLN A 304      15.549  -2.641 -59.385  1.00 99.61           C
ATOM   2391  OE1 GLN A 304      16.265  -3.609 -59.139  1.00 99.61           O
ATOM   2392  NE2 GLN A 304      15.432  -1.583 -58.539  1.00 99.61           N
ATOM   2393  C   GLN A 304      15.638  -4.923 -62.261  1.00 99.61           C
ATOM   2394  O   GLN A 304      15.333  -5.674 -61.335  1.00 99.61           O
ATOM   2395  N   GLU A 305      15.167  -5.107 -63.511  1.00 29.25           N
ATOM   2396  CA  GLU A 305      14.282  -6.207 -63.767  2.00 29.25           C
ATOM   2397  CB  GLU A 305      13.877  -6.357 -65.247  1.00 29.25           C
ATOM   2398  CG  GLU A 305      12.960  -5.262 -65.789  1.00 29.25           C
ATOM   2399  CD  GLU A 305      12.658  -5.608 -67.242  1.00 29.25           C
ATOM   2400  OE1 GLU A 305      12.440  -6.817 -67.525  1.00 29.25           O
ATOM   2401  OE2 GLU A 305      12.647  -4.675 -68.090  1.00 29.25           O
ATOM   2402  C   GLU A 305      15.038  -7.451 -63.428  1.00 29.25           C
ATOM   2403  O   GLU A 305      14.509  -8.356 -62.786  1.00 29.25           O
ATOM   2404  N   GLU A 306      16.318  -7.510 -63.842  1.00 56.78           N
ATOM   2405  CA  GLU A 306      17.122  -8.671 -63.596  2.00 56.78           C
ATOM   2406  CB  GLU A 306      18.538  -8.564 -64.190  1.00 56.78           C
ATOM   2407  CG  GLU A 306      18.583  -8.666 -65.717  1.00 56.78           C
ATOM   2408  CD  GLU A 306      18.371 -10.125 -66.103  1.00 56.78           C
ATOM   2409  OE1 GLU A 306      17.689 -10.848 -65.329  1.00 56.78           O
ATOM   2410  OE2 GLU A 306      18.885 -10.535 -67.177  1.00 56.78           O
ATOM   2411  C   GLU A 306      17.265  -8.847 -62.116  1.00 56.78           C
ATOM   2412  O   GLU A 306      17.154  -9.961 -61.610  1.00 56.78           O
ATOM   2413  N   LYS A 307      17.497  -7.748 -61.370  1.00 95.34           N
ATOM   2414  CA  LYS A 307      17.645  -7.906 -59.953  2.00 95.34           C
ATOM   2415  CB  LYS A 307      17.888  -6.595 -59.181  1.00 95.34           C
ATOM   2416  CG  LYS A 307      19.346  -6.134 -59.135  1.00 95.34           C
ATOM   2417  CD  LYS A 307      19.902  -5.593 -60.450  1.00 95.34           C
ATOM   2418  CE  LYS A 307      21.361  -5.152 -60.328  1.00 95.34           C
ATOM   2419  NZ  LYS A 307      21.506  -4.206 -59.197  1.00 95.34           N
ATOM   2420  C   LYS A 307      16.370  -8.475 -59.424  1.00 95.34           C
ATOM   2421  O   LYS A 307      16.379  -9.390 -58.602  1.00 95.34           O
ATOM   2422  N   LYS A 308      15.228  -7.955 -59.909  1.00112.07           N
ATOM   2423  CA  LYS A 308      13.955  -8.421 -59.449  2.00112.07           C
ATOM   2424  CB  LYS A 308      12.789  -7.734 -60.175  1.00112.07           C
ATOM   2425  CG  LYS A 308      11.418  -8.288 -59.793  1.00112.07           C
ATOM   2426  CD  LYS A 308      10.257  -7.602 -60.514  1.00112.07           C
ATOM   2427  CE  LYS A 308       8.950  -8.356 -60.304  1.00112.07           C
ATOM   2428  NZ  LYS A 308       9.211  -9.801 -60.487  1.00112.07           N
ATOM   2429  C   LYS A 308      13.849  -9.877 -59.775  1.00112.07           C
ATOM   2430  O   LYS A 308      13.429 -10.676 -58.939  1.00112.07           O
ATOM   2431  N   ARG A 309      14.249 -10.266 -61.000  1.00149.08           N
ATOM   2432  CA  ARG A 309      14.122 -11.644 -61.376  2.00149.08           C
ATOM   2433  CB  ARG A 309      14.565 -11.945 -62.816  1.00149.08           C
ATOM   2434  CG  ARG A 309      14.280 -13.396 -63.211  1.00149.08           C
ATOM   2435  CD  ARG A 309      14.578 -13.723 -64.674  1.00149.08           C
ATOM   2436  NE  ARG A 309      14.243 -15.161 -64.872  1.00149.08           N
ATOM   2437  CZ  ARG A 309      13.792 -15.600 -66.082  1.00149.08           C
ATOM   2438  NH1 ARG A 309      13.664 -14.724 -67.121  1.00149.08           N
ATOM   2439  NH2 ARG A 309      13.465 -16.914 -66.252  1.00149.08           N
ATOM   2440  C   ARG A 309      14.986 -12.442 -60.450  1.00149.08           C
ATOM   2441  O   ARG A 309      14.604 -13.519 -59.997  1.00149.08           O
ATOM   2442  N   SER A 310      16.182 -11.910 -60.131  1.00 82.58           N
ATOM   2443  CA  SER A 310      17.115 -12.596 -59.284  2.00 82.58           C
ATOM   2444  CB  SER A 310      18.456 -11.851 -59.157  1.00 82.58           C
ATOM   2445  OG  SER A 310      19.109 -11.810 -60.417  1.00 82.58           O
ATOM   2446  C   SER A 310      16.533 -12.730 -57.917  1.00 82.58           C
ATOM   2447  O   SER A 310      16.833 -13.685 -57.203  1.00 82.58           O
ATOM   2448  N   GLY A 311      15.664 -11.786 -57.516  1.00 59.92           N
ATOM   2449  CA  GLY A 311      15.104 -11.876 -56.201  3.00 59.92           C
ATOM   2450  C   GLY A 311      15.892 -10.983 -55.306  1.00 59.92           C
ATOM   2451  O   GLY A 311      15.619 -10.900 -54.109  1.00 59.92           O
ATOM   2452  N   ALA A 312      16.905 -10.290 -55.859  1.00 35.16           N
ATOM   2453  CA  ALA A 312      17.640  -9.390 -55.022  1.00 35.16           C
ATOM   2454  CB  ALA A 312      18.743  -8.631 -55.779  1.00 35.16           C
ATOM   2455  C   ALA A 312      16.632  -8.389 -54.559  1.00 35.16           C
ATOM   2456  O   ALA A 312      16.568  -8.055 -53.378  1.00 35.16           O
ATOM   2457  N   ILE A 313      15.798  -7.898 -55.496  1.00156.93           N
ATOM   2458  CA  ILE A 313      14.711  -7.048 -55.117  4.00156.93           C
ATOM   2459  CB  ILE A 313      14.620  -5.765 -55.911  1.00156.93           C
ATOM   2460  CG1 ILE A 313      13.549  -4.844 -55.305  1.00156.93           C
ATOM   2461  CG2 ILE A 313      14.436  -6.081 -57.405  1.00156.93           C
ATOM   2462  CD1 ILE A 313      13.922  -4.317 -53.919  1.00156.93           C
ATOM   2463  C   ILE A 313      13.505  -7.905 -55.333  1.00156.93           C
ATOM   2464  O   ILE A 313      13.205  -8.324 -56.450  1.00156.93           O
ATOM   2465  N   GLN A 314      12.793  -8.238 -54.243  1.00220.00           N
ATOM   2466  CA  GLN A 314      11.703  -9.148 -54.408  4.00220.00           C
ATOM   2467  CB  GLN A 314      11.650 -10.219 -53.309  1.00220.00           C
ATOM   2468  CG  GLN A 314      12.861 -11.151 -53.332  1.00220.00           C
ATOM   2469  CD  GLN A 314      12.806 -12.024 -52.089  1.00220.00           C
ATOM   2470  OE1 GLN A 314      12.740 -13.248 -52.177  1.00220.00           O
ATOM   2471  NE2 GLN A 314      12.838 -11.376 -50.893  1.00220.00           N
ATOM   2472  C   GLN A 314      10.443  -8.381 -54.349  1.00220.00           C
ATOM   2473  O   GLN A 314      10.135  -7.727 -53.353  1.00220.00           O
ATOM   2474  N   VAL A 315       9.682  -8.431 -55.450  1.00 67.77           N
ATOM   2475  CA  VAL A 315       8.409  -7.805 -55.400  4.00 67.77           C
ATOM   2476  CB  VAL A 315       7.760  -7.652 -56.745  1.00 67.77           C
ATOM   2477  CG1 VAL A 315       6.335  -7.110 -56.543  1.00 67.77           C
ATOM   2478  CG2 VAL A 315       8.651  -6.757 -57.623  1.00 67.77           C
ATOM   2479  C   VAL A 315       7.586  -8.753 -54.616  1.00 67.77           C
ATOM   2480  O   VAL A 315       7.706  -9.968 -54.772  1.00 67.77           O
ATOM   2481  N   LEU A 316       6.735  -8.229 -53.727  1.00 64.35           N
ATOM   2482  CA  LEU A 316       6.010  -9.146 -52.918  1.00 64.35           C
ATOM   2483  CB  LEU A 316       6.100  -8.819 -51.417  1.00 64.35           C
ATOM   2484  CG  LEU A 316       7.548  -8.793 -50.893  1.00 64.35           C
ATOM   2485  CD1 LEU A 316       7.595  -8.506 -49.383  1.00 64.35           C
ATOM   2486  CD2 LEU A 316       8.312 -10.064 -51.291  1.00 64.35           C
ATOM   2487  C   LEU A 316       4.567  -9.063 -53.300  1.00 64.35           C
ATOM   2488  O   LEU A 316       4.103  -8.042 -53.806  1.00 64.35           O
ATOM   2489  N   SER A 317       3.825 -10.166 -53.087  1.00114.82           N
ATOM   2490  CA  SER A 317       2.433 -10.198 -53.428  1.00114.82           C
ATOM   2491  CB  SER A 317       1.951 -11.581 -53.900  1.00114.82           C
ATOM   2492  OG  SER A 317       2.046 -12.520 -52.838  1.00114.82           O
ATOM   2493  C   SER A 317       1.619  -9.826 -52.240  1.00114.82           C
ATOM   2494  O   SER A 317       2.128  -9.697 -51.128  1.00114.82           O
ATOM   2495  N   SER A 318       0.307  -9.624 -52.472  1.00146.70           N
ATOM   2496  CA  SER A 318      -0.586  -9.310 -51.400  1.00146.70           C
ATOM   2497  CB  SER A 318      -1.939  -8.740 -51.854  1.00146.70           C
ATOM   2498  OG  SER A 318      -2.749  -8.462 -50.721  1.00146.70           O
ATOM   2499  C   SER A 318      -0.851 -10.586 -50.687  1.00146.70           C
ATOM   2500  O   SER A 318      -0.665 -11.667 -51.243  1.00146.70           O
ATOM   2501  N   PHE A 319      -1.280 -10.493 -49.417  1.00 58.15           N
ATOM   2502  CA  PHE A 319      -1.524 -11.695 -48.687  1.00 58.15           C
ATOM   2503  CB  PHE A 319      -0.539 -11.932 -47.527  1.00 58.15           C
ATOM   2504  CG  PHE A 319       0.843 -12.091 -48.057  1.00 58.15           C
ATOM   2505  CD1 PHE A 319       1.619 -10.986 -48.317  1.00 58.15           C
ATOM   2506  CD2 PHE A 319       1.369 -13.343 -48.278  1.00 58.15           C
ATOM   2507  CE1 PHE A 319       2.900 -11.126 -48.798  1.00 58.15           C
ATOM   2508  CE2 PHE A 319       2.649 -13.489 -48.759  1.00 58.15           C
ATOM   2509  CZ  PHE A 319       3.416 -12.379 -49.021  1.00 58.15           C
ATOM   2510  C   PHE A 319      -2.863 -11.560 -48.021  1.00 58.15           C
ATOM   2511  O   PHE A 319      -3.397 -10.462 -47.886  1.00 58.15           O
ATOM   2512  N   ARG A 320      -3.445 -12.706 -47.608  1.00112.39           N
ATOM   2513  CA  ARG A 320      -4.691 -12.763 -46.890  4.00112.39           C
ATOM   2514  CB  ARG A 320      -5.776 -13.518 -47.676  1.00112.39           C
ATOM   2515  CG  ARG A 320      -7.063 -13.800 -46.901  1.00112.39           C
ATOM   2516  CD  ARG A 320      -8.098 -14.553 -47.740  1.00112.39           C
ATOM   2517  NE  ARG A 320      -9.188 -15.002 -46.831  1.00112.39           N
ATOM   2518  CZ  ARG A 320     -10.448 -15.179 -47.323  1.00112.39           C
ATOM   2519  NH1 ARG A 320     -10.718 -14.880 -48.628  1.00112.39           N
ATOM   2520  NH2 ARG A 320     -11.436 -15.655 -46.510  1.00112.39           N
ATOM   2521  C   ARG A 320      -4.386 -13.552 -45.654  1.00112.39           C
ATOM   2522  O   ARG A 320      -3.756 -14.605 -45.733  1.00112.39           O
ATOM   2523  N   ARG A 321      -4.797 -13.066 -44.463  1.00158.43           N
ATOM   2524  CA  ARG A 321      -4.457 -13.837 -43.302  4.00158.43           C
ATOM   2525  CB  ARG A 321      -3.096 -13.481 -42.677  1.00158.43           C
ATOM   2526  CG  ARG A 321      -1.908 -14.155 -43.364  1.00158.43           C
ATOM   2527  CD  ARG A 321      -1.642 -15.571 -42.839  1.00158.43           C
ATOM   2528  NE  ARG A 321      -1.367 -15.461 -41.376  1.00158.43           N
ATOM   2529  CZ  ARG A 321      -1.458 -16.562 -40.573  1.00158.43           C
ATOM   2530  NH1 ARG A 321      -1.776 -17.777 -41.109  1.00158.43           N
ATOM   2531  NH2 ARG A 321      -1.233 -16.447 -39.232  1.00158.43           N
ATOM   2532  C   ARG A 321      -5.474 -13.704 -42.224  1.00158.43           C
ATOM   2533  O   ARG A 321      -6.260 -12.762 -42.191  1.00158.43           O
ATOM   2534  N   LYS A 322      -5.479 -14.702 -41.318  1.00187.29           N
ATOM   2535  CA  LYS A 322      -6.324 -14.686 -40.163  4.00187.29           C
ATOM   2536  CB  LYS A 322      -6.884 -16.075 -39.803  1.00187.29           C
ATOM   2537  CG  LYS A 322      -5.793 -17.126 -39.579  1.00187.29           C
ATOM   2538  CD  LYS A 322      -6.272 -18.395 -38.872  1.00187.29           C
ATOM   2539  CE  LYS A 322      -5.161 -19.424 -38.654  1.00187.29           C
ATOM   2540  NZ  LYS A 322      -5.704 -20.610 -37.954  1.00187.29           N
ATOM   2541  C   LYS A 322      -5.435 -14.256 -39.049  1.00187.29           C
ATOM   2542  O   LYS A 322      -4.436 -14.903 -38.738  1.00187.29           O
ATOM   2543  N   VAL A 323      -5.763 -13.113 -38.435  1.00110.85           N
ATOM   2544  CA  VAL A 323      -4.974 -12.646 -37.346  4.00110.85           C
ATOM   2545  CB  VAL A 323      -4.245 -11.368 -37.646  1.00110.85           C
ATOM   2546  CG1 VAL A 323      -5.273 -10.291 -38.027  1.00110.85           C
ATOM   2547  CG2 VAL A 323      -3.385 -11.000 -36.425  1.00110.85           C
ATOM   2548  C   VAL A 323      -5.902 -12.415 -36.226  1.00110.85           C
ATOM   2549  O   VAL A 323      -7.080 -12.127 -36.421  1.00110.85           O
ATOM   2550  N   ARG A 324      -5.393 -12.579 -35.003  1.00 85.28           N
ATOM   2551  CA  ARG A 324      -6.262 -12.404 -33.896  4.00 85.28           C
ATOM   2552  CB  ARG A 324      -5.785 -13.109 -32.616  1.00 85.28           C
ATOM   2553  CG  ARG A 324      -5.730 -14.629 -32.744  1.00 85.28           C
ATOM   2554  CD  ARG A 324      -5.576 -15.342 -31.402  1.00 85.28           C
ATOM   2555  NE  ARG A 324      -5.589 -16.802 -31.686  1.00 85.28           N
ATOM   2556  CZ  ARG A 324      -6.763 -17.398 -32.040  1.00 85.28           C
ATOM   2557  NH1 ARG A 324      -7.887 -16.639 -32.203  1.00 85.28           N
ATOM   2558  NH2 ARG A 324      -6.811 -18.746 -32.247  1.00 85.28           N
ATOM   2559  C   ARG A 324      -6.338 -10.946 -33.583  1.00 85.28           C
ATOM   2560  O   ARG A 324      -5.459 -10.165 -33.944  1.00 85.28           O
ATOM   2561  N   MET A 325      -7.432 -10.555 -32.906  1.00286.70           N
ATOM   2562  CA  MET A 325      -7.674  -9.200 -32.509  4.00286.70           C
ATOM   2563  CB  MET A 325      -8.839  -8.570 -33.291  1.00286.70           C
ATOM   2564  CG  MET A 325      -9.052  -7.074 -33.063  1.00286.70           C
ATOM   2565  SD  MET A 325     -10.445  -6.395 -34.018  1.00286.70           S
ATOM   2566  CE  MET A 325     -10.024  -4.652 -33.749  1.00286.70           C
ATOM   2567  C   MET A 325      -8.092  -9.291 -31.071  1.00286.70           C
ATOM   2568  O   MET A 325      -8.232 -10.393 -30.541  1.00286.70           O
ATOM   2569  N   LEU A 326      -8.281  -8.146 -30.384  1.00 84.18           N
ATOM   2570  CA  LEU A 326      -8.638  -8.239 -28.995  4.00 84.18           C
ATOM   2571  CB  LEU A 326      -7.653  -7.522 -28.054  1.00 84.18           C
ATOM   2572  CG  LEU A 326      -6.195  -7.996 -28.193  1.00 84.18           C
ATOM   2573  CD1 LEU A 326      -5.323  -7.455 -27.049  1.00 84.18           C
ATOM   2574  CD2 LEU A 326      -6.100  -9.518 -28.365  1.00 84.18           C
ATOM   2575  C   LEU A 326      -9.964  -7.591 -28.774  1.00 84.18           C
ATOM   2576  O   LEU A 326     -10.382  -6.712 -29.527  1.00 84.18           O
ATOM   2577  N   ALA A 327     -10.669  -8.049 -27.721  1.00 59.64           N
ATOM   2578  CA  ALA A 327     -11.957  -7.529 -27.368  1.00 59.64           C
ATOM   2579  CB  ALA A 327     -12.610  -8.300 -26.209  1.00 59.64           C
ATOM   2580  C   ALA A 327     -11.835  -6.096 -26.943  1.00 59.64           C
ATOM   2581  O   ALA A 327     -12.631  -5.256 -27.361  1.00 59.64           O
ATOM   2582  N   GLU A 328     -10.824  -5.764 -26.112  1.00247.72           N
ATOM   2583  CA  GLU A 328     -10.727  -4.416 -25.619  1.00247.72           C
ATOM   2584  CB  GLU A 328     -10.776  -4.323 -24.084  1.00247.72           C
ATOM   2585  CG  GLU A 328     -12.145  -4.688 -23.503  1.00247.72           C
ATOM   2586  CD  GLU A 328     -12.356  -6.187 -23.668  1.00247.72           C
ATOM   2587  OE1 GLU A 328     -11.396  -6.956 -23.391  1.00247.72           O
ATOM   2588  OE2 GLU A 328     -13.482  -6.584 -24.067  1.00247.72           O
ATOM   2589  C   GLU A 328      -9.428  -3.824 -26.073  1.00247.72           C
ATOM   2590  O   GLU A 328      -8.399  -4.487 -26.193  1.00247.72           O
ATOM   2591  N   PRO A 329      -9.514  -2.547 -26.319  1.00178.33           N
ATOM   2592  CA  PRO A 329      -8.426  -1.740 -26.807  1.00178.33           C
ATOM   2593  CD  PRO A 329     -10.559  -1.744 -25.704  1.00178.33           C
ATOM   2594  CB  PRO A 329      -8.949  -0.304 -26.794  1.00178.33           C
ATOM   2595  CG  PRO A 329      -9.995  -0.315 -25.667  1.00178.33           C
ATOM   2596  C   PRO A 329      -7.064  -1.826 -26.185  1.00178.33           C
ATOM   2597  O   PRO A 329      -6.149  -2.282 -26.867  1.00178.33           O
ATOM   2598  N   VAL A 330      -6.877  -1.439 -24.910  1.00102.63           N
ATOM   2599  CA  VAL A 330      -5.515  -1.404 -24.452  1.00102.63           C
ATOM   2600  CB  VAL A 330      -5.001  -0.016 -24.184  1.00102.63           C
ATOM   2601  CG1 VAL A 330      -3.543  -0.113 -23.702  1.00102.63           C
ATOM   2602  CG2 VAL A 330      -5.212   0.861 -25.421  1.00102.63           C
ATOM   2603  C   VAL A 330      -5.446  -2.042 -23.121  1.00102.63           C
ATOM   2604  O   VAL A 330      -6.362  -1.933 -22.309  1.00102.63           O
ATOM   2605  N   LYS A 331      -4.308  -2.712 -22.895  1.00313.83           N
ATOM   2606  CA  LYS A 331      -3.951  -3.401 -21.701  1.00313.83           C
ATOM   2607  CB  LYS A 331      -4.972  -4.446 -21.197  1.00313.83           C
ATOM   2608  CG  LYS A 331      -6.200  -3.921 -20.447  1.00313.83           C
ATOM   2609  CD  LYS A 331      -5.880  -3.184 -19.147  1.00313.83           C
ATOM   2610  CE  LYS A 331      -7.127  -2.711 -18.397  1.00313.83           C
ATOM   2611  NZ  LYS A 331      -7.860  -1.714 -19.208  1.00313.83           N
ATOM   2612  C   LYS A 331      -2.800  -4.235 -22.160  1.00313.83           C
ATOM   2613  O   LYS A 331      -1.820  -3.733 -22.710  1.00313.83           O
ATOM   2614  N   THR A 332      -2.912  -5.552 -21.913  1.00175.87           N
ATOM   2615  CA  THR A 332      -1.970  -6.538 -22.352  1.00175.87           C
ATOM   2616  CB  THR A 332      -1.617  -7.500 -21.250  1.00175.87           C
ATOM   2617  OG1 THR A 332      -0.657  -8.448 -21.689  1.00175.87           O
ATOM   2618  CG2 THR A 332      -2.898  -8.186 -20.742  1.00175.87           C
ATOM   2619  C   THR A 332      -2.628  -7.277 -23.505  1.00175.87           C
ATOM   2620  O   THR A 332      -3.166  -6.643 -24.411  1.00175.87           O
ATOM   2621  N   CYS A 333      -2.586  -8.634 -23.508  1.00131.72           N
ATOM   2622  CA  CYS A 333      -3.120  -9.473 -24.563  1.00131.72           C
ATOM   2623  CB  CYS A 333      -2.450 -10.855 -24.647  1.00131.72           C
ATOM   2624  SG  CYS A 333      -2.736 -11.860 -23.161  1.00131.72           S
ATOM   2625  C   CYS A 333      -4.634  -9.703 -24.391  1.00131.72           C
ATOM   2626  O   CYS A 333      -5.212  -9.273 -23.393  1.00131.72           O
ATOM   2627  N   GLY A 334      -5.320 -10.375 -25.382  1.00105.11           N
ATOM   2628  CA  GLY A 334      -6.761 -10.671 -25.385  1.00105.11           C
ATOM   2629  C   GLY A 334      -7.095 -11.610 -26.549  1.00105.11           C
ATOM   2630  O   GLY A 334      -6.181 -12.195 -27.128  1.00105.11           O
ATOM   2631  N   SER A 335      -8.402 -11.791 -26.942  1.00209.65           N
ATOM   2632  CA  SER A 335      -8.712 -12.751 -28.000  4.00209.65           C
ATOM   2633  CB  SER A 335      -9.062 -14.151 -27.465  1.00209.65           C
ATOM   2634  OG  SER A 335     -10.287 -14.111 -26.746  1.00209.65           O
ATOM   2635  C   SER A 335      -9.838 -12.362 -28.928  1.00209.65           C
ATOM   2636  O   SER A 335     -10.748 -11.628 -28.547  1.00209.65           O
ATOM   2637  N   ASP A 336      -9.762 -12.880 -30.192  1.00274.73           N
ATOM   2638  CA  ASP A 336     -10.712 -12.752 -31.285  4.00274.73           C
ATOM   2639  CB  ASP A 336     -10.931 -11.309 -31.789  1.00274.73           C
ATOM   2640  CG  ASP A 336     -11.792 -10.517 -30.816  1.00274.73           C
ATOM   2641  OD1 ASP A 336     -12.706 -11.125 -30.197  1.00274.73           O
ATOM   2642  OD2 ASP A 336     -11.548  -9.288 -30.682  1.00274.73           O
ATOM   2643  C   ASP A 336     -10.127 -13.470 -32.478  1.00274.73           C
ATOM   2644  O   ASP A 336      -9.008 -13.977 -32.418  1.00274.73           O
ATOM   2645  N   GLU A 337     -10.898 -13.554 -33.592  1.00198.05           N
ATOM   2646  CA  GLU A 337     -10.432 -14.118 -34.841  4.00198.05           C
ATOM   2647  CB  GLU A 337     -11.179 -15.404 -35.241  1.00198.05           C
ATOM   2648  CG  GLU A 337     -10.928 -16.581 -34.294  1.00198.05           C
ATOM   2649  CD  GLU A 337     -11.728 -17.777 -34.795  1.00198.05           C
ATOM   2650  OE1 GLU A 337     -12.968 -17.631 -34.959  1.00198.05           O
ATOM   2651  OE2 GLU A 337     -11.110 -18.851 -35.022  1.00198.05           O
ATOM   2652  C   GLU A 337     -10.732 -13.088 -35.891  1.00198.05           C
ATOM   2653  O   GLU A 337     -11.885 -12.684 -36.037  1.00198.05           O
ATOM   2654  N   VAL A 338      -9.718 -12.610 -36.652  1.00116.27           N
ATOM   2655  CA  VAL A 338     -10.067 -11.631 -37.646  4.00116.27           C
ATOM   2656  CB  VAL A 338      -9.902 -10.196 -37.218  1.00116.27           C
ATOM   2657  CG1 VAL A 338      -8.411  -9.842 -37.128  1.00116.27           C
ATOM   2658  CG2 VAL A 338     -10.697  -9.312 -38.193  1.00116.27           C
ATOM   2659  C   VAL A 338      -9.298 -11.858 -38.902  1.00116.27           C
ATOM   2660  O   VAL A 338      -8.261 -12.514 -38.920  1.00116.27           O
ATOM   2661  N   TRP A 339      -9.848 -11.317 -40.002  1.00149.67           N
ATOM   2662  CA  TRP A 339      -9.335 -11.423 -41.335  4.00149.67           C
ATOM   2663  CB  TRP A 339     -10.525 -11.425 -42.306  1.00149.67           C
ATOM   2664  CG  TRP A 339     -10.275 -11.534 -43.784  1.00149.67           C
ATOM   2665  CD2 TRP A 339     -11.333 -11.883 -44.685  1.00149.67           C
ATOM   2666  CD1 TRP A 339      -9.155 -11.359 -44.541  1.00149.67           C
ATOM   2667  NE1 TRP A 339      -9.455 -11.576 -45.868  1.00149.67           N
ATOM   2668  CE2 TRP A 339     -10.793 -11.901 -45.967  1.00149.67           C
ATOM   2669  CE3 TRP A 339     -12.649 -12.169 -44.456  1.00149.67           C
ATOM   2670  CZ2 TRP A 339     -11.569 -12.211 -47.049  1.00149.67           C
ATOM   2671  CZ3 TRP A 339     -13.431 -12.476 -45.545  1.00149.67           C
ATOM   2672  CH2 TRP A 339     -12.898 -12.497 -46.818  1.00149.67           C
ATOM   2673  C   TRP A 339      -8.497 -10.199 -41.562  1.00149.67           C
ATOM   2674  O   TRP A 339      -8.887  -9.097 -41.181  1.00149.67           O
ATOM   2675  N   SER A 340      -7.296 -10.365 -42.156  1.00124.96           N
ATOM   2676  CA  SER A 340      -6.450  -9.235 -42.418  4.00124.96           C
ATOM   2677  CB  SER A 340      -5.220  -9.151 -41.500  1.00124.96           C
ATOM   2678  OG  SER A 340      -4.355 -10.251 -41.740  1.00124.96           O
ATOM   2679  C   SER A 340      -5.947  -9.369 -43.823  1.00124.96           C
ATOM   2680  O   SER A 340      -5.469 -10.432 -44.220  1.00124.96           O
ATOM   2681  N   ASP A 341      -6.048  -8.283 -44.619  1.00214.46           N
ATOM   2682  CA  ASP A 341      -5.611  -8.337 -45.986  4.00214.46           C
ATOM   2683  CB  ASP A 341      -6.766  -8.332 -47.002  1.00214.46           C
ATOM   2684  CG  ASP A 341      -7.526  -9.644 -46.892  1.00214.46           C
ATOM   2685  OD1 ASP A 341      -7.002 -10.585 -46.237  1.00214.46           O
ATOM   2686  OD2 ASP A 341      -8.644  -9.721 -47.469  1.00214.46           O
ATOM   2687  C   ASP A 341      -4.820  -7.105 -46.276  1.00214.46           C
ATOM   2688  O   ASP A 341      -5.072  -6.043 -45.709  1.00214.46           O
ATOM   2689  N   SER A 342      -3.804  -7.229 -47.151  1.00145.28           N
ATOM   2690  CA  SER A 342      -3.093  -6.056 -47.562  1.00145.28           C
ATOM   2691  CB  SER A 342      -1.579  -6.149 -47.300  1.00145.28           C
ATOM   2692  OG  SER A 342      -1.322  -6.277 -45.910  1.00145.28           O
ATOM   2693  C   SER A 342      -3.257  -5.992 -49.054  1.00145.28           C
ATOM   2694  O   SER A 342      -2.302  -5.721 -49.780  1.00145.28           O
ATOM   2695  N   GLU A 343      -4.487  -6.246 -49.551  1.00 75.66           N
ATOM   2696  CA  GLU A 343      -4.754  -6.197 -50.964  2.00 75.66           C
ATOM   2697  CB  GLU A 343      -6.162  -6.692 -51.334  1.00 75.66           C
ATOM   2698  CG  GLU A 343      -6.426  -6.693 -52.842  1.00 75.66           C
ATOM   2699  CD  GLU A 343      -7.859  -7.154 -53.070  1.00 75.66           C
ATOM   2700  OE1 GLU A 343      -8.788  -6.417 -52.645  1.00 75.66           O
ATOM   2701  OE2 GLU A 343      -8.043  -8.245 -53.671  1.00 75.66           O
ATOM   2702  C   GLU A 343      -4.676  -4.772 -51.388  1.00 75.66           C
ATOM   2703  O   GLU A 343      -4.142  -4.448 -52.447  1.00 75.66           O
ATOM   2704  N   GLN A 344      -5.196  -3.882 -50.527  1.00105.92           N
ATOM   2705  CA  GLN A 344      -5.269  -2.488 -50.831  2.00105.92           C
ATOM   2706  CB  GLN A 344      -5.912  -1.669 -49.698  1.00105.92           C
ATOM   2707  CG  GLN A 344      -7.388  -1.998 -49.460  1.00105.92           C
ATOM   2708  CD  GLN A 344      -8.212  -1.321 -50.547  1.00105.92           C
ATOM   2709  OE1 GLN A 344      -7.804  -0.307 -51.112  1.00105.92           O
ATOM   2710  NE2 GLN A 344      -9.408  -1.893 -50.850  1.00105.92           N
ATOM   2711  C   GLN A 344      -3.880  -1.978 -51.028  1.00105.92           C
ATOM   2712  O   GLN A 344      -3.625  -1.183 -51.931  1.00105.92           O
ATOM   2713  N   SER A 345      -2.935  -2.443 -50.193  1.00 41.80           N
ATOM   2714  CA  SER A 345      -1.596  -1.945 -50.268  2.00 41.80           C
ATOM   2715  CB  SER A 345      -0.659  -2.551 -49.206  1.00 41.80           C
ATOM   2716  OG  SER A 345      -0.469  -3.937 -49.446  1.00 41.80           O
ATOM   2717  C   SER A 345      -1.009  -2.239 -51.623  1.00 41.80           C
ATOM   2718  O   SER A 345      -0.424  -1.358 -52.251  1.00 41.80           O
ATOM   2719  N   PHE A 346      -1.169  -3.480 -52.125  1.00146.64           N
ATOM   2720  CA  PHE A 346      -0.559  -3.866 -53.372  2.00146.64           C
ATOM   2721  CB  PHE A 346      -0.734  -5.363 -53.681  1.00146.64           C
ATOM   2722  CG  PHE A 346      -0.007  -5.649 -54.950  1.00146.64           C
ATOM   2723  CD1 PHE A 346       1.369  -5.633 -54.984  1.00146.64           C
ATOM   2724  CD2 PHE A 346      -0.697  -5.956 -56.100  1.00146.64           C
ATOM   2725  CE1 PHE A 346       2.045  -5.899 -56.151  1.00146.64           C
ATOM   2726  CE2 PHE A 346      -0.027  -6.224 -57.270  1.00146.64           C
ATOM   2727  CZ  PHE A 346       1.347  -6.194 -57.298  1.00146.64           C
ATOM   2728  C   PHE A 346      -1.129  -3.065 -54.500  1.00146.64           C
ATOM   2729  O   PHE A 346      -0.384  -2.571 -55.345  1.00146.64           O
ATOM   2730  N   LEU A 347      -2.465  -2.892 -54.546  1.00 80.79           N
ATOM   2731  CA  LEU A 347      -3.018  -2.179 -55.662  2.00 80.79           C
ATOM   2732  CB  LEU A 347      -4.495  -2.520 -55.910  1.00 80.79           C
ATOM   2733  CG  LEU A 347      -4.713  -4.018 -56.200  1.00 80.79           C
ATOM   2734  CD1 LEU A 347      -6.192  -4.326 -56.486  1.00 80.79           C
ATOM   2735  CD2 LEU A 347      -3.769  -4.519 -57.304  1.00 80.79           C
ATOM   2736  C   LEU A 347      -2.915  -0.714 -55.362  1.00 80.79           C
ATOM   2737  O   LEU A 347      -3.821  -0.134 -54.768  1.00 80.79           O
ATOM   2738  N   ASP A 348      -1.792  -0.070 -55.761  1.00262.21           N
ATOM   2739  CA  ASP A 348      -1.683   1.345 -55.534  1.00262.21           C
ATOM   2740  CB  ASP A 348      -0.737   1.748 -54.397  1.00262.21           C
ATOM   2741  CG  ASP A 348      -1.139   3.166 -54.010  1.00262.21           C
ATOM   2742  OD1 ASP A 348      -1.518   3.952 -54.919  1.00262.21           O
ATOM   2743  OD2 ASP A 348      -1.105   3.475 -52.790  1.00262.21           O
ATOM   2744  C   ASP A 348      -1.230   1.996 -56.818  1.00262.21           C
ATOM   2745  O   ASP A 348      -2.090   2.594 -57.462  1.00262.21           O
ATOM   2746  N   PRO A 349       0.006   1.977 -57.304  1.00250.32           N
ATOM   2747  CA  PRO A 349       1.205   1.433 -56.697  3.00250.32           C
ATOM   2748  CD  PRO A 349       0.173   2.144 -58.741  1.00250.32           C
ATOM   2749  CB  PRO A 349       2.165   1.129 -57.849  1.00250.32           C
ATOM   2750  CG  PRO A 349       1.683   2.033 -58.992  1.00250.32           C
ATOM   2751  C   PRO A 349       1.859   2.304 -55.663  1.00250.32           C
ATOM   2752  O   PRO A 349       2.705   1.797 -54.928  1.00250.32           O
ATOM   2753  N   ASP A 350       1.506   3.601 -55.572  1.00107.71           N
ATOM   2754  CA  ASP A 350       2.268   4.482 -54.725  3.00107.71           C
ATOM   2755  CB  ASP A 350       2.036   5.965 -55.059  1.00107.71           C
ATOM   2756  CG  ASP A 350       2.597   6.226 -56.449  1.00107.71           C
ATOM   2757  OD1 ASP A 350       3.216   5.291 -57.022  1.00107.71           O
ATOM   2758  OD2 ASP A 350       2.405   7.362 -56.958  1.00107.71           O
ATOM   2759  C   ASP A 350       1.903   4.302 -53.288  1.00107.71           C
ATOM   2760  O   ASP A 350       1.951   5.259 -52.517  1.00107.71           O
ATOM   2761  N   ILE A 351       1.532   3.080 -52.866  1.00158.46           N
ATOM   2762  CA  ILE A 351       1.234   2.940 -51.473  1.00158.46           C
ATOM   2763  CB  ILE A 351       0.529   1.671 -51.099  1.00158.46           C
ATOM   2764  CG1 ILE A 351       0.078   1.773 -49.632  1.00158.46           C
ATOM   2765  CG2 ILE A 351       1.443   0.472 -51.404  1.00158.46           C
ATOM   2766  CD1 ILE A 351      -0.945   0.723 -49.213  1.00158.46           C
ATOM   2767  C   ILE A 351       2.464   3.045 -50.670  1.00158.46           C
ATOM   2768  O   ILE A 351       2.505   3.746 -49.661  1.00158.46           O
ATOM   2769  N   GLY A 352       3.522   2.363 -51.121  1.00116.89           N
ATOM   2770  CA  GLY A 352       4.699   2.415 -50.332  1.00116.89           C
ATOM   2771  C   GLY A 352       4.859   1.125 -49.630  1.00116.89           C
ATOM   2772  O   GLY A 352       4.027   0.224 -49.721  1.00116.89           O
ATOM   2773  N   GLY A 353       5.975   1.034 -48.899  1.00112.90           N
ATOM   2774  CA  GLY A 353       6.318  -0.145 -48.187  1.00112.90           C
ATOM   2775  C   GLY A 353       7.515  -0.699 -48.870  1.00112.90           C
ATOM   2776  O   GLY A 353       7.413  -1.397 -49.878  1.00112.90           O
ATOM   2777  N   VAL A 354       8.696  -0.383 -48.315  1.00142.79           N
ATOM   2778  CA  VAL A 354       9.917  -0.907 -48.836  4.00142.79           C
ATOM   2779  CB  VAL A 354      10.906   0.135 -49.275  1.00142.79           C
ATOM   2780  CG1 VAL A 354      10.282   0.961 -50.413  1.00142.79           C
ATOM   2781  CG2 VAL A 354      11.332   0.962 -48.052  1.00142.79           C
ATOM   2782  C   VAL A 354      10.516  -1.617 -47.682  1.00142.79           C
ATOM   2783  O   VAL A 354      10.369  -1.187 -46.538  1.00142.79           O
ATOM   2784  N   ALA A 355      11.191  -2.747 -47.932  1.00239.12           N
ATOM   2785  CA  ALA A 355      11.711  -3.410 -46.784  4.00239.12           C
ATOM   2786  CB  ALA A 355      10.889  -4.637 -46.357  1.00239.12           C
ATOM   2787  C   ALA A 355      13.088  -3.896 -47.088  1.00239.12           C
ATOM   2788  O   ALA A 355      13.438  -4.142 -48.240  1.00239.12           O
ATOM   2789  N   VAL A 356      13.911  -4.023 -46.030  1.00 93.58           N
ATOM   2790  CA  VAL A 356      15.245  -4.517 -46.179  4.00 93.58           C
ATOM   2791  CB  VAL A 356      16.302  -3.538 -45.771  1.00 93.58           C
ATOM   2792  CG1 VAL A 356      17.672  -4.229 -45.878  1.00 93.58           C
ATOM   2793  CG2 VAL A 356      16.169  -2.277 -46.642  1.00 93.58           C
ATOM   2794  C   VAL A 356      15.362  -5.679 -45.264  1.00 93.58           C
ATOM   2795  O   VAL A 356      14.727  -5.722 -44.212  1.00 93.58           O
ATOM   2796  N   ALA A 357      16.166  -6.670 -45.660  1.00198.55           N
ATOM   2797  CA  ALA A 357      16.301  -7.776 -44.777  1.00198.55           C
ATOM   2798  CB  ALA A 357      16.157  -9.138 -45.473  1.00198.55           C
ATOM   2799  C   ALA A 357      17.654  -7.712 -44.203  1.00198.55           C
ATOM   2800  O   ALA A 357      18.667  -7.629 -44.893  1.00198.55           O
ATOM   2801  N   PRO A 358      17.655  -7.705 -42.909  1.00103.49           N
ATOM   2802  CA  PRO A 358      18.898  -7.667 -42.216  1.00103.49           C
ATOM   2803  CD  PRO A 358      16.582  -7.094 -42.150  1.00103.49           C
ATOM   2804  CB  PRO A 358      18.598  -7.093 -40.827  1.00103.49           C
ATOM   2805  CG  PRO A 358      17.065  -7.181 -40.697  1.00103.49           C
ATOM   2806  C   PRO A 358      19.400  -9.066 -42.211  1.00103.49           C
ATOM   2807  O   PRO A 358      18.590  -9.984 -42.301  1.00103.49           O
ATOM   2808  N   THR A 359      20.725  -9.270 -42.122  1.00107.23           N
ATOM   2809  CA  THR A 359      21.233 -10.603 -42.018  1.00107.23           C
ATOM   2810  CB  THR A 359      22.193 -11.009 -43.101  1.00107.23           C
ATOM   2811  OG1 THR A 359      22.415 -12.413 -43.048  1.00107.23           O
ATOM   2812  CG2 THR A 359      23.525 -10.270 -42.906  1.00107.23           C
ATOM   2813  C   THR A 359      21.976 -10.601 -40.728  1.00107.23           C
ATOM   2814  O   THR A 359      22.267  -9.539 -40.180  1.00107.23           O
ATOM   2815  N   HIS A 360      22.305 -11.789 -40.201  1.00116.05           N
ATOM   2816  CA  HIS A 360      22.893 -11.832 -38.899  3.00116.05           C
ATOM   2817  ND1 HIS A 360      22.752 -14.327 -36.177  1.00116.05           N
ATOM   2818  CG  HIS A 360      23.402 -13.389 -36.948  1.00116.05           C
ATOM   2819  CB  HIS A 360      23.212 -13.264 -38.431  1.00116.05           C
ATOM   2820  NE2 HIS A 360      24.029 -13.144 -34.794  1.00116.05           N
ATOM   2821  CD2 HIS A 360      24.177 -12.674 -36.088  1.00116.05           C
ATOM   2822  CE1 HIS A 360      23.165 -14.137 -34.898  1.00116.05           C
ATOM   2823  C   HIS A 360      24.162 -11.054 -38.898  1.00116.05           C
ATOM   2824  O   HIS A 360      24.970 -11.143 -39.821  1.00116.05           O
ATOM   2825  N   GLY A 361      24.342 -10.240 -37.841  1.00 79.51           N
ATOM   2826  CA  GLY A 361      25.542  -9.481 -37.680  3.00 79.51           C
ATOM   2827  C   GLY A 361      25.439  -8.240 -38.473  1.00 79.51           C
ATOM   2828  O   GLY A 361      26.374  -7.444 -38.525  1.00 79.51           O
ATOM   2829  N   SER A 362      24.288  -8.032 -39.122  1.00169.85           N
ATOM   2830  CA  SER A 362      24.234  -6.845 -39.899  1.00169.85           C
ATOM   2831  CB  SER A 362      23.150  -6.825 -40.990  1.00169.85           C
ATOM   2832  OG  SER A 362      23.555  -7.614 -42.096  1.00169.85           O
ATOM   2833  C   SER A 362      23.979  -5.671 -39.018  1.00169.85           C
ATOM   2834  O   SER A 362      23.398  -5.796 -37.941  1.00169.85           O
ATOM   2835  N   ILE A 363      24.445  -4.487 -39.466  1.00109.28           N
ATOM   2836  CA  ILE A 363      24.199  -3.277 -38.743  4.00109.28           C
ATOM   2837  CB  ILE A 363      25.431  -2.606 -38.209  1.00109.28           C
ATOM   2838  CG1 ILE A 363      26.342  -2.152 -39.358  1.00109.28           C
ATOM   2839  CG2 ILE A 363      26.108  -3.574 -37.227  1.00109.28           C
ATOM   2840  CD1 ILE A 363      27.419  -1.159 -38.924  1.00109.28           C
ATOM   2841  C   ILE A 363      23.549  -2.315 -39.693  1.00109.28           C
ATOM   2842  O   ILE A 363      24.018  -2.134 -40.815  1.00109.28           O
ATOM   2843  N   LEU A 364      22.422  -1.688 -39.291  1.00105.99           N
ATOM   2844  CA  LEU A 364      21.862  -0.711 -40.181  4.00105.99           C
ATOM   2845  CB  LEU A 364      20.453  -0.992 -40.742  1.00105.99           C
ATOM   2846  CG  LEU A 364      20.376  -2.165 -41.737  1.00105.99           C
ATOM   2847  CD1 LEU A 364      20.408  -3.521 -41.016  1.00105.99           C
ATOM   2848  CD2 LEU A 364      19.193  -1.999 -42.706  1.00105.99           C
ATOM   2849  C   LEU A 364      21.764   0.613 -39.476  1.00105.99           C
ATOM   2850  O   LEU A 364      21.312   0.699 -38.335  1.00105.99           O
ATOM   2851  N   ILE A 365      22.220   1.679 -40.167  1.00201.42           N
ATOM   2852  CA  ILE A 365      22.340   3.017 -39.653  4.00201.42           C
ATOM   2853  CB  ILE A 365      23.232   3.912 -40.462  1.00201.42           C
ATOM   2854  CG1 ILE A 365      22.594   4.229 -41.823  1.00201.42           C
ATOM   2855  CG2 ILE A 365      24.615   3.248 -40.552  1.00201.42           C
ATOM   2856  CD1 ILE A 365      23.254   5.413 -42.528  1.00201.42           C
ATOM   2857  C   ILE A 365      21.101   3.831 -39.468  1.00201.42           C
ATOM   2858  O   ILE A 365      20.999   4.582 -38.503  1.00201.42           O
ATOM   2859  N   GLU A 366      20.180   3.750 -40.436  1.00297.81           N
ATOM   2860  CA  GLU A 366      18.983   4.524 -40.608  4.00297.81           C
ATOM   2861  CB  GLU A 366      17.767   3.619 -40.879  1.00297.81           C
ATOM   2862  CG  GLU A 366      17.529   2.594 -39.767  1.00297.81           C
ATOM   2863  CD  GLU A 366      16.678   1.463 -40.329  1.00297.81           C
ATOM   2864  OE1 GLU A 366      15.703   1.755 -41.071  1.00297.81           O
ATOM   2865  OE2 GLU A 366      17.004   0.283 -40.029  1.00297.81           O
ATOM   2866  C   GLU A 366      18.636   5.498 -39.546  1.00297.81           C
ATOM   2867  O   GLU A 366      18.551   5.190 -38.358  1.00297.81           O
ATOM   2868  N   CYS A 367      18.384   6.734 -40.018  1.00138.33           N
ATOM   2869  CA  CYS A 367      17.997   7.801 -39.160  1.00138.33           C
ATOM   2870  CB  CYS A 367      18.079   9.190 -39.822  1.00138.33           C
ATOM   2871  SG  CYS A 367      17.113   9.322 -41.358  1.00138.33           S
ATOM   2872  C   CYS A 367      16.590   7.542 -38.722  1.00138.33           C
ATOM   2873  O   CYS A 367      15.641   7.739 -39.479  1.00138.33           O
ATOM   2874  N   ALA A 368      16.417   7.062 -37.472  1.00198.93           N
ATOM   2875  CA  ALA A 368      15.087   6.834 -36.985  3.00198.93           C
ATOM   2876  CB  ALA A 368      14.940   5.457 -36.335  1.00198.93           C
ATOM   2877  C   ALA A 368      14.830   7.909 -35.987  1.00198.93           C
ATOM   2878  O   ALA A 368      15.182   7.825 -34.811  1.00198.93           O
ATOM   2879  N   LYS A 369      14.198   8.963 -36.511  1.00255.15           N
ATOM   2880  CA  LYS A 369      13.729  10.163 -35.901  3.00255.15           C
ATOM   2881  CB  LYS A 369      14.731  11.326 -35.960  1.00255.15           C
ATOM   2882  CG  LYS A 369      14.201  12.597 -35.295  1.00255.15           C
ATOM   2883  CD  LYS A 369      15.252  13.694 -35.120  1.00255.15           C
ATOM   2884  CE  LYS A 369      14.733  14.907 -34.345  1.00255.15           C
ATOM   2885  NZ  LYS A 369      13.504  15.431 -34.983  1.00255.15           N
ATOM   2886  C   LYS A 369      12.679  10.454 -36.893  1.00255.15           C
ATOM   2887  O   LYS A 369      11.490  10.223 -36.686  1.00255.15           O
ATOM   2888  N   ARG A 370      13.153  10.972 -38.033  1.00232.84           N
ATOM   2889  CA  ARG A 370      12.308  11.274 -39.128  3.00232.84           C
ATOM   2890  CB  ARG A 370      12.949  12.216 -40.159  1.00232.84           C
ATOM   2891  CG  ARG A 370      12.741  13.690 -39.811  1.00232.84           C
ATOM   2892  CD  ARG A 370      11.436  14.247 -40.384  1.00232.84           C
ATOM   2893  NE  ARG A 370      11.332  15.680 -39.990  1.00232.84           N
ATOM   2894  CZ  ARG A 370      11.905  16.644 -40.768  1.00232.84           C
ATOM   2895  NH1 ARG A 370      12.591  16.297 -41.895  1.00232.84           N
ATOM   2896  NH2 ARG A 370      11.786  17.958 -40.418  1.00232.84           N
ATOM   2897  C   ARG A 370      11.730  10.111 -39.897  1.00232.84           C
ATOM   2898  O   ARG A 370      10.527  10.102 -40.152  1.00232.84           O
ATOM   2899  N   GLU A 371      12.522   9.086 -40.285  1.00249.58           N
ATOM   2900  CA  GLU A 371      11.935   8.113 -41.178  1.00249.58           C
ATOM   2901  CB  GLU A 371      12.916   7.119 -41.821  1.00249.58           C
ATOM   2902  CG  GLU A 371      13.535   6.118 -40.852  1.00249.58           C
ATOM   2903  CD  GLU A 371      14.131   5.004 -41.700  1.00249.58           C
ATOM   2904  OE1 GLU A 371      14.385   5.247 -42.910  1.00249.58           O
ATOM   2905  OE2 GLU A 371      14.334   3.891 -41.148  1.00249.58           O
ATOM   2906  C   GLU A 371      10.911   7.337 -40.440  1.00249.58           C
ATOM   2907  O   GLU A 371      11.020   7.111 -39.236  1.00249.58           O
ATOM   2908  N   LEU A 372       9.857   6.934 -41.169  1.00116.88           N
ATOM   2909  CA  LEU A 372       8.827   6.158 -40.561  1.00116.88           C
ATOM   2910  CB  LEU A 372       7.465   6.317 -41.260  1.00116.88           C
ATOM   2911  CG  LEU A 372       6.973   7.775 -41.337  1.00116.88           C
ATOM   2912  CD1 LEU A 372       7.867   8.618 -42.262  1.00116.88           C
ATOM   2913  CD2 LEU A 372       5.486   7.846 -41.720  1.00116.88           C
ATOM   2914  C   LEU A 372       9.257   4.745 -40.769  1.00116.88           C
ATOM   2915  O   LEU A 372       9.286   4.270 -41.902  1.00116.88           O
ATOM   2916  N   HIS A 373       9.629   4.022 -39.694  1.00154.17           N
ATOM   2917  CA  HIS A 373      10.039   2.688 -40.003  4.00154.17           C
ATOM   2918  ND1 HIS A 373      12.589   3.031 -37.650  1.00154.17           N
ATOM   2919  CG  HIS A 373      12.083   2.093 -38.521  1.00154.17           C
ATOM   2920  CB  HIS A 373      11.552   2.401 -39.888  1.00154.17           C
ATOM   2921  NE2 HIS A 373      12.824   1.053 -36.661  1.00154.17           N
ATOM   2922  CD2 HIS A 373      12.231   0.891 -37.901  1.00154.17           C
ATOM   2923  CE1 HIS A 373      13.020   2.354 -36.556  1.00154.17           C
ATOM   2924  C   HIS A 373       9.283   1.729 -39.199  1.00154.17           C
ATOM   2925  O   HIS A 373       8.698   2.064 -38.171  1.00154.17           O
ATOM   2926  N   ALA A 374       9.256   0.489 -39.696  1.00241.83           N
ATOM   2927  CA  ALA A 374       8.481  -0.464 -39.000  4.00241.83           C
ATOM   2928  CB  ALA A 374       7.074  -0.657 -39.592  1.00241.83           C
ATOM   2929  C   ALA A 374       9.156  -1.775 -39.061  1.00241.83           C
ATOM   2930  O   ALA A 374      10.080  -1.995 -39.841  1.00241.83           O
ATOM   2931  N   THR A 375       8.709  -2.673 -38.176  1.00 78.73           N
ATOM   2932  CA  THR A 375       9.206  -4.006 -38.169  4.00 78.73           C
ATOM   2933  CB  THR A 375       9.651  -4.462 -36.812  1.00 78.73           C
ATOM   2934  OG1 THR A 375      10.685  -3.623 -36.320  1.00 78.73           O
ATOM   2935  CG2 THR A 375      10.135  -5.918 -36.908  1.00 78.73           C
ATOM   2936  C   THR A 375       8.041  -4.829 -38.521  1.00 78.73           C
ATOM   2937  O   THR A 375       6.915  -4.533 -38.122  1.00 78.73           O
ATOM   2938  N   THR A 376       8.263  -5.881 -39.312  1.00127.69           N
ATOM   2939  CA  THR A 376       7.097  -6.627 -39.600  1.00127.69           C
ATOM   2940  CB  THR A 376       7.094  -7.275 -40.957  1.00127.69           C
ATOM   2941  OG1 THR A 376       8.201  -8.156 -41.092  1.00127.69           O
ATOM   2942  CG2 THR A 376       7.152  -6.168 -42.026  1.00127.69           C
ATOM   2943  C   THR A 376       6.938  -7.659 -38.557  1.00127.69           C
ATOM   2944  O   THR A 376       7.888  -8.135 -37.937  1.00127.69           O
ATOM   2945  N   PRO A 377       5.701  -7.980 -38.355  1.00 73.19           N
ATOM   2946  CA  PRO A 377       5.303  -8.952 -37.393  1.00 73.19           C
ATOM   2947  CD  PRO A 377       4.580  -7.280 -38.957  1.00 73.19           C
ATOM   2948  CB  PRO A 377       3.781  -8.851 -37.302  1.00 73.19           C
ATOM   2949  CG  PRO A 377       3.366  -8.158 -38.612  1.00 73.19           C
ATOM   2950  C   PRO A 377       5.785 -10.306 -37.818  1.00 73.19           C
ATOM   2951  O   PRO A 377       5.942 -10.530 -39.016  1.00 73.19           O
ATOM   2952  N   LEU A 378       6.039 -11.211 -36.848  1.00 80.34           N
ATOM   2953  CA  LEU A 378       6.527 -12.522 -37.171  1.00 80.34           C
ATOM   2954  CB  LEU A 378       7.707 -12.979 -36.297  1.00 80.34           C
ATOM   2955  CG  LEU A 378       8.962 -12.099 -36.444  1.00 80.34           C
ATOM   2956  CD1 LEU A 378       8.717 -10.679 -35.908  1.00 80.34           C
ATOM   2957  CD2 LEU A 378      10.192 -12.770 -35.813  1.00 80.34           C
ATOM   2958  C   LEU A 378       5.418 -13.500 -36.956  1.00 80.34           C
ATOM   2959  O   LEU A 378       4.537 -13.280 -36.127  1.00 80.34           O
ATOM   2960  N   LYS A 379       5.427 -14.612 -37.725  1.00143.02           N
ATOM   2961  CA  LYS A 379       4.339 -15.541 -37.648  1.00143.02           C
ATOM   2962  CB  LYS A 379       4.437 -16.679 -38.677  1.00143.02           C
ATOM   2963  CG  LYS A 379       3.150 -17.502 -38.769  1.00143.02           C
ATOM   2964  CD  LYS A 379       3.086 -18.422 -39.989  1.00143.02           C
ATOM   2965  CE  LYS A 379       3.656 -19.816 -39.729  1.00143.02           C
ATOM   2966  NZ  LYS A 379       2.731 -20.588 -38.869  1.00143.02           N
ATOM   2967  C   LYS A 379       4.221 -16.177 -36.294  1.00143.02           C
ATOM   2968  O   LYS A 379       3.211 -16.005 -35.615  1.00143.02           O
ATOM   2969  N   ASN A 380       5.257 -16.911 -35.850  1.00151.32           N
ATOM   2970  CA  ASN A 380       5.205 -17.501 -34.545  1.00151.32           C
ATOM   2971  CB  ASN A 380       5.557 -19.001 -34.504  1.00151.32           C
ATOM   2972  CG  ASN A 380       4.380 -19.787 -35.066  1.00151.32           C
ATOM   2973  OD1 ASN A 380       3.242 -19.322 -35.047  1.00151.32           O
ATOM   2974  ND2 ASN A 380       4.657 -21.019 -35.572  1.00151.32           N
ATOM   2975  C   ASN A 380       6.278 -16.781 -33.805  1.00151.32           C
ATOM   2976  O   ASN A 380       7.463 -16.958 -34.079  1.00151.32           O
ATOM   2977  N   PRO A 381       5.894 -15.942 -32.891  1.00105.95           N
ATOM   2978  CA  PRO A 381       6.866 -15.214 -32.130  1.00105.95           C
ATOM   2979  CD  PRO A 381       4.606 -15.278 -32.936  1.00105.95           C
ATOM   2980  CB  PRO A 381       6.133 -13.991 -31.573  1.00105.95           C
ATOM   2981  CG  PRO A 381       4.638 -14.334 -31.724  1.00105.95           C
ATOM   2982  C   PRO A 381       7.478 -16.059 -31.081  1.00105.95           C
ATOM   2983  O   PRO A 381       6.791 -16.931 -30.542  1.00105.95           O
ATOM   2984  N   ASN A 382       8.767 -15.841 -30.777  1.00172.62           N
ATOM   2985  CA  ASN A 382       9.337 -16.601 -29.714  1.00172.62           C
ATOM   2986  CB  ASN A 382      10.024 -17.895 -30.185  1.00172.62           C
ATOM   2987  CG  ASN A 382       8.962 -18.834 -30.739  1.00172.62           C
ATOM   2988  OD1 ASN A 382       8.780 -18.935 -31.951  1.00172.62           O
ATOM   2989  ND2 ASN A 382       8.239 -19.543 -29.832  1.00172.62           N
ATOM   2990  C   ASN A 382      10.395 -15.772 -29.080  1.00172.62           C
ATOM   2991  O   ASN A 382      11.443 -15.515 -29.671  1.00172.62           O
ATOM   2992  N   ARG A 383      10.124 -15.310 -27.852  1.00205.55           N
ATOM   2993  CA  ARG A 383      11.094 -14.580 -27.101  3.00205.55           C
ATOM   2994  CB  ARG A 383      10.530 -14.040 -25.778  1.00205.55           C
ATOM   2995  CG  ARG A 383      11.609 -13.963 -24.693  1.00205.55           C
ATOM   2996  CD  ARG A 383      11.136 -13.434 -23.338  1.00205.55           C
ATOM   2997  NE  ARG A 383      11.219 -11.949 -23.383  1.00205.55           N
ATOM   2998  CZ  ARG A 383      11.525 -11.259 -22.246  1.00205.55           C
ATOM   2999  NH1 ARG A 383      11.692 -11.931 -21.070  1.00205.55           N
ATOM   3000  NH2 ARG A 383      11.677  -9.904 -22.284  1.00205.55           N
ATOM   3001  C   ARG A 383      12.201 -15.492 -26.695  1.00205.55           C
ATOM   3002  O   ARG A 383      13.369 -15.112 -26.742  1.00205.55           O
ATOM   3003  N   ASN A 384      11.855 -16.721 -26.267  1.00 85.21           N
ATOM   3004  CA  ASN A 384      12.876 -17.597 -25.779  3.00 85.21           C
ATOM   3005  CB  ASN A 384      12.338 -18.975 -25.356  1.00 85.21           C
ATOM   3006  CG  ASN A 384      13.515 -19.797 -24.851  1.00 85.21           C
ATOM   3007  OD1 ASN A 384      13.938 -20.757 -25.491  1.00 85.21           O
ATOM   3008  ND2 ASN A 384      14.075 -19.397 -23.677  1.00 85.21           N
ATOM   3009  C   ASN A 384      13.844 -17.808 -26.872  1.00 85.21           C
ATOM   3010  O   ASN A 384      15.048 -17.610 -26.715  1.00 85.21           O
ATOM   3011  N   HIS A 385      13.324 -18.199 -28.045  1.00119.50           N
ATOM   3012  CA  HIS A 385      14.183 -18.368 -29.166  1.00119.50           C
ATOM   3013  ND1 HIS A 385      11.914 -20.437 -30.473  1.00119.50           N
ATOM   3014  CG  HIS A 385      12.932 -20.528 -29.550  1.00119.50           C
ATOM   3015  CB  HIS A 385      14.250 -19.820 -29.651  1.00119.50           C
ATOM   3016  NE2 HIS A 385      11.196 -21.803 -28.871  1.00119.50           N
ATOM   3017  CD2 HIS A 385      12.476 -21.369 -28.578  1.00119.50           C
ATOM   3018  CE1 HIS A 385      10.901 -21.217 -30.017  1.00119.50           C
ATOM   3019  C   HIS A 385      13.593 -17.519 -30.250  1.00119.50           C
ATOM   3020  O   HIS A 385      12.663 -17.923 -30.945  1.00119.50           O
ATOM   3021  N   PRO A 386      14.130 -16.344 -30.398  1.00163.22           N
ATOM   3022  CA  PRO A 386      13.641 -15.448 -31.410  1.00163.22           C
ATOM   3023  CD  PRO A 386      14.604 -15.624 -29.223  1.00163.22           C
ATOM   3024  CB  PRO A 386      14.029 -14.042 -30.958  1.00163.22           C
ATOM   3025  CG  PRO A 386      14.176 -14.167 -29.433  1.00163.22           C
ATOM   3026  C   PRO A 386      14.117 -15.742 -32.787  1.00163.22           C
ATOM   3027  O   PRO A 386      15.210 -16.284 -32.944  1.00163.22           O
ATOM   3028  N   THR A 387      13.292 -15.398 -33.789  1.00 84.64           N
ATOM   3029  CA  THR A 387      13.719 -15.517 -35.145  1.00 84.64           C
ATOM   3030  CB  THR A 387      12.635 -15.186 -36.126  1.00 84.64           C
ATOM   3031  OG1 THR A 387      11.521 -16.046 -35.931  1.00 84.64           O
ATOM   3032  CG2 THR A 387      13.190 -15.350 -37.548  1.00 84.64           C
ATOM   3033  C   THR A 387      14.801 -14.489 -35.306  1.00 84.64           C
ATOM   3034  O   THR A 387      15.854 -14.768 -35.877  1.00 84.64           O
ATOM   3035  N   ARG A 388      14.564 -13.265 -34.775  1.00 61.03           N
ATOM   3036  CA  ARG A 388      15.540 -12.215 -34.891  4.00 61.03           C
ATOM   3037  CB  ARG A 388      15.254 -11.219 -36.028  1.00 61.03           C
ATOM   3038  CG  ARG A 388      15.420 -11.803 -37.434  1.00 61.03           C
ATOM   3039  CD  ARG A 388      15.175 -10.779 -38.545  1.00 61.03           C
ATOM   3040  NE  ARG A 388      15.375 -11.469 -39.852  1.00 61.03           N
ATOM   3041  CZ  ARG A 388      16.607 -11.472 -40.440  1.00 61.03           C
ATOM   3042  NH1 ARG A 388      17.658 -10.856 -39.827  1.00 61.03           N
ATOM   3043  NH2 ARG A 388      16.787 -12.081 -41.647  1.00 61.03           N
ATOM   3044  C   ARG A 388      15.577 -11.426 -33.645  1.00 61.03           C
ATOM   3045  O   ARG A 388      14.590 -11.299 -32.923  1.00 61.03           O
ATOM   3046  N   ILE A 389      16.773 -10.892 -33.363  1.00 93.82           N
ATOM   3047  CA  ILE A 389      16.928 -10.020 -32.255  4.00 93.82           C
ATOM   3048  CB  ILE A 389      17.903 -10.505 -31.221  1.00 93.82           C
ATOM   3049  CG1 ILE A 389      17.495 -11.883 -30.680  1.00 93.82           C
ATOM   3050  CG2 ILE A 389      18.007  -9.419 -30.136  1.00 93.82           C
ATOM   3051  CD1 ILE A 389      17.668 -13.007 -31.701  1.00 93.82           C
ATOM   3052  C   ILE A 389      17.546  -8.790 -32.834  1.00 93.82           C
ATOM   3053  O   ILE A 389      18.466  -8.884 -33.645  1.00 93.82           O
ATOM   3054  N   SER A 390      17.053  -7.595 -32.461  1.00149.12           N
ATOM   3055  CA  SER A 390      17.675  -6.436 -33.026  4.00149.12           C
ATOM   3056  CB  SER A 390      16.749  -5.635 -33.957  1.00149.12           C
ATOM   3057  OG  SER A 390      16.419  -6.412 -35.099  1.00149.12           O
ATOM   3058  C   SER A 390      18.088  -5.520 -31.897  1.00149.12           C
ATOM   3059  O   SER A 390      17.311  -5.280 -30.974  1.00149.12           O
ATOM   3060  N   LEU A 391      19.339  -4.993 -31.931  1.00157.37           N
ATOM   3061  CA  LEU A 391      19.791  -4.043 -30.938  4.00157.37           C
ATOM   3062  CB  LEU A 391      21.216  -4.307 -30.403  1.00157.37           C
ATOM   3063  CG  LEU A 391      22.372  -4.126 -31.407  1.00157.37           C
ATOM   3064  CD1 LEU A 391      22.682  -2.645 -31.678  1.00157.37           C
ATOM   3065  CD2 LEU A 391      23.613  -4.923 -30.974  1.00157.37           C
ATOM   3066  C   LEU A 391      19.717  -2.712 -31.620  1.00157.37           C
ATOM   3067  O   LEU A 391      20.169  -2.559 -32.755  1.00157.37           O
ATOM   3068  N   VAL A 392      19.075  -1.724 -30.970  1.00 42.48           N
ATOM   3069  CA  VAL A 392      18.964  -0.422 -31.561  4.00 42.48           C
ATOM   3070  CB  VAL A 392      17.557   0.096 -31.577  1.00 42.48           C
ATOM   3071  CG1 VAL A 392      17.563   1.521 -32.150  1.00 42.48           C
ATOM   3072  CG2 VAL A 392      16.677  -0.892 -32.362  1.00 42.48           C
ATOM   3073  C   VAL A 392      19.756   0.487 -30.686  1.00 42.48           C
ATOM   3074  O   VAL A 392      19.560   0.497 -29.472  1.00 42.48           O
ATOM   3075  N   PHE A 393      20.697   1.268 -31.255  1.00137.17           N
ATOM   3076  CA  PHE A 393      21.337   2.135 -30.319  4.00137.17           C
ATOM   3077  CB  PHE A 393      22.877   2.060 -30.167  1.00137.17           C
ATOM   3078  CG  PHE A 393      23.682   2.732 -31.234  1.00137.17           C
ATOM   3079  CD1 PHE A 393      23.775   4.108 -31.316  1.00137.17           C
ATOM   3080  CD2 PHE A 393      24.422   1.980 -32.110  1.00137.17           C
ATOM   3081  CE1 PHE A 393      24.531   4.727 -32.281  1.00137.17           C
ATOM   3082  CE2 PHE A 393      25.184   2.594 -33.072  1.00137.17           C
ATOM   3083  CZ  PHE A 393      25.240   3.962 -33.171  1.00137.17           C
ATOM   3084  C   PHE A 393      20.981   3.525 -30.687  1.00137.17           C
ATOM   3085  O   PHE A 393      20.721   3.825 -31.850  1.00137.17           O
ATOM   3086  N   TYR A 394      20.937   4.420 -29.686  1.00170.47           N
ATOM   3087  CA  TYR A 394      20.563   5.745 -30.049  4.00170.47           C
ATOM   3088  CB  TYR A 394      19.036   5.924 -30.071  1.00170.47           C
ATOM   3089  CG  TYR A 394      18.589   5.926 -28.643  1.00170.47           C
ATOM   3090  CD1 TYR A 394      18.517   4.753 -27.927  1.00170.47           C
ATOM   3091  CD2 TYR A 394      18.272   7.104 -28.005  1.00170.47           C
ATOM   3092  CE1 TYR A 394      18.118   4.758 -26.610  1.00170.47           C
ATOM   3093  CE2 TYR A 394      17.871   7.119 -26.689  1.00170.47           C
ATOM   3094  CZ  TYR A 394      17.792   5.940 -25.990  1.00170.47           C
ATOM   3095  OH  TYR A 394      17.383   5.946 -24.638  1.00170.47           O
ATOM   3096  C   TYR A 394      21.034   6.689 -29.017  1.00170.47           C
ATOM   3097  O   TYR A 394      21.724   6.326 -28.066  1.00170.47           O
ATOM   3098  N   GLN A 395      20.665   7.963 -29.224  1.00244.20           N
ATOM   3099  CA  GLN A 395      20.952   8.941 -28.237  1.00244.20           C
ATOM   3100  CB  GLN A 395      22.102   9.887 -28.624  1.00244.20           C
ATOM   3101  CG  GLN A 395      22.588  10.772 -27.474  1.00244.20           C
ATOM   3102  CD  GLN A 395      23.954  11.313 -27.870  1.00244.20           C
ATOM   3103  OE1 GLN A 395      24.877  10.548 -28.147  1.00244.20           O
ATOM   3104  NE2 GLN A 395      24.092  12.665 -27.906  1.00244.20           N
ATOM   3105  C   GLN A 395      19.706   9.726 -28.016  1.00244.20           C
ATOM   3106  O   GLN A 395      18.891   9.880 -28.924  1.00244.20           O
ATOM   3107  N   HIS A 396      19.516  10.240 -26.785  1.00166.34           N
ATOM   3108  CA  HIS A 396      18.284  10.920 -26.529  4.00166.34           C
ATOM   3109  ND1 HIS A 396      17.945  11.644 -22.997  1.00166.34           N
ATOM   3110  CG  HIS A 396      18.327  10.736 -23.959  1.00166.34           C
ATOM   3111  CB  HIS A 396      17.570  10.495 -25.229  1.00166.34           C
ATOM   3112  NE2 HIS A 396      19.792  10.662 -22.247  1.00166.34           N
ATOM   3113  CD2 HIS A 396      19.457  10.146 -23.487  1.00166.34           C
ATOM   3114  CE1 HIS A 396      18.855  11.557 -21.996  1.00166.34           C
ATOM   3115  C   HIS A 396      18.474  12.409 -26.566  1.00166.34           C
ATOM   3116  O   HIS A 396      19.595  12.911 -26.626  1.00166.34           O
ATOM   3117  N   LYS A 397      17.337  13.141 -26.553  1.00134.43           N
ATOM   3118  CA  LYS A 397      17.263  14.558 -26.797  3.00134.43           C
ATOM   3119  CB  LYS A 397      15.812  15.068 -26.825  1.00134.43           C
ATOM   3120  CG  LYS A 397      15.695  16.571 -27.082  1.00134.43           C
ATOM   3121  CD  LYS A 397      14.280  17.031 -27.436  1.00134.43           C
ATOM   3122  CE  LYS A 397      14.120  18.553 -27.433  1.00134.43           C
ATOM   3123  NZ  LYS A 397      15.149  19.167 -28.302  1.00134.43           N
ATOM   3124  C   LYS A 397      18.012  15.456 -25.852  1.00134.43           C
ATOM   3125  O   LYS A 397      18.908  16.173 -26.295  1.00134.43           O
ATOM   3126  N   SER A 398      17.715  15.459 -24.535  1.00124.29           N
ATOM   3127  CA  SER A 398      18.406  16.448 -23.748  3.00124.29           C
ATOM   3128  CB  SER A 398      17.454  17.392 -22.994  1.00124.29           C
ATOM   3129  OG  SER A 398      18.205  18.335 -22.243  1.00124.29           O
ATOM   3130  C   SER A 398      19.215  15.745 -22.727  1.00124.29           C
ATOM   3131  O   SER A 398      19.035  15.916 -21.522  1.00124.29           O
ATOM   3132  N   MET A 399      20.137  14.917 -23.220  1.00177.85           N
ATOM   3133  CA  MET A 399      20.989  14.135 -22.396  1.00177.85           C
ATOM   3134  CB  MET A 399      21.684  13.017 -23.192  1.00177.85           C
ATOM   3135  CG  MET A 399      22.684  13.493 -24.257  1.00177.85           C
ATOM   3136  SD  MET A 399      21.971  14.277 -25.741  1.00177.85           S
ATOM   3137  CE  MET A 399      21.928  15.982 -25.116  1.00177.85           C
ATOM   3138  C   MET A 399      22.063  14.894 -21.689  1.00177.85           C
ATOM   3139  O   MET A 399      22.337  14.622 -20.521  1.00177.85           O
ATOM   3140  N   ASN A 400      22.692  15.868 -22.373  1.00222.24           N
ATOM   3141  CA  ASN A 400      23.870  16.488 -21.834  1.00222.24           C
ATOM   3142  CB  ASN A 400      24.411  17.621 -22.727  1.00222.24           C
ATOM   3143  CG  ASN A 400      25.784  18.051 -22.226  1.00222.24           C
ATOM   3144  OD1 ASN A 400      26.101  17.937 -21.043  1.00222.24           O
ATOM   3145  ND2 ASN A 400      26.626  18.572 -23.158  1.00222.24           N
ATOM   3146  C   ASN A 400      23.560  17.067 -20.492  1.00222.24           C
ATOM   3147  O   ASN A 400      22.835  18.053 -20.372  1.00222.24           O
ATOM   3148  N   GLU A 401      24.109  16.427 -19.440  1.00270.01           N
ATOM   3149  CA  GLU A 401      23.968  16.882 -18.090  1.00270.01           C
ATOM   3150  CB  GLU A 401      22.613  16.532 -17.455  1.00270.01           C
ATOM   3151  CG  GLU A 401      21.445  17.262 -18.117  1.00270.01           C
ATOM   3152  CD  GLU A 401      20.184  16.958 -17.322  1.00270.01           C
ATOM   3153  OE1 GLU A 401      19.818  15.758 -17.214  1.00270.01           O
ATOM   3154  OE2 GLU A 401      19.574  17.932 -16.807  1.00270.01           O
ATOM   3155  C   GLU A 401      25.035  16.168 -17.309  1.00270.01           C
ATOM   3156  O   GLU A 401      25.386  15.027 -17.605  1.00270.01           O
ATOM   3157  N   PRO A 402      25.556  16.833 -16.319  1.00198.03           N
ATOM   3158  CA  PRO A 402      26.661  16.329 -15.540  2.00198.03           C
ATOM   3159  CD  PRO A 402      24.752  17.782 -15.567  1.00198.03           C
ATOM   3160  CB  PRO A 402      26.810  17.312 -14.381  1.00198.03           C
ATOM   3161  CG  PRO A 402      25.369  17.807 -14.159  1.00198.03           C
ATOM   3162  C   PRO A 402      26.629  14.933 -15.027  1.00198.03           C
ATOM   3163  O   PRO A 402      27.347  14.086 -15.555  1.00198.03           O
ATOM   3164  N   LYS A 403      25.802  14.672 -13.998  1.00215.69           N
ATOM   3165  CA  LYS A 403      25.589  13.330 -13.548  2.00215.69           C
ATOM   3166  CB  LYS A 403      25.180  13.184 -12.073  1.00215.69           C
ATOM   3167  CG  LYS A 403      25.072  11.715 -11.654  1.00215.69           C
ATOM   3168  CD  LYS A 403      25.060  11.487 -10.142  1.00215.69           C
ATOM   3169  CE  LYS A 403      24.982  10.008  -9.760  1.00215.69           C
ATOM   3170  NZ  LYS A 403      25.050   9.860  -8.288  1.00215.69           N
ATOM   3171  C   LYS A 403      24.411  13.054 -14.396  1.00215.69           C
ATOM   3172  O   LYS A 403      24.230  13.715 -15.417  1.00215.69           O
ATOM   3173  N   HIS A 404      23.587  12.057 -14.111  1.00104.90           N
ATOM   3174  CA  HIS A 404      22.458  12.225 -14.957  2.00104.90           C
ATOM   3175  ND1 HIS A 404      21.709   9.422 -17.071  1.00104.90           N
ATOM   3176  CG  HIS A 404      22.203   9.874 -15.868  1.00104.90           C
ATOM   3177  CB  HIS A 404      21.572  10.972 -15.063  1.00104.90           C
ATOM   3178  NE2 HIS A 404      23.553   8.248 -16.661  1.00104.90           N
ATOM   3179  CD2 HIS A 404      23.329   9.146 -15.632  1.00104.90           C
ATOM   3180  CE1 HIS A 404      22.554   8.451 -17.501  1.00104.90           C
ATOM   3181  C   HIS A 404      21.692  13.283 -14.243  1.00104.90           C
ATOM   3182  O   HIS A 404      20.945  13.004 -13.307  1.00104.90           O
ATOM   3183  N   GLY A 405      21.887  14.547 -14.661  1.00102.01           N
ATOM   3184  CA  GLY A 405      21.296  15.620 -13.937  2.00102.01           C
ATOM   3185  C   GLY A 405      21.849  15.509 -12.556  1.00102.01           C
ATOM   3186  O   GLY A 405      23.061  15.476 -12.351  1.00102.01           O
ATOM   3187  N   LEU A 406      20.941  15.448 -11.571  1.00206.98           N
ATOM   3188  CA  LEU A 406      21.260  15.310 -10.184  2.00206.98           C
ATOM   3189  CB  LEU A 406      22.434  14.342  -9.930  1.00206.98           C
ATOM   3190  CG  LEU A 406      22.858  14.194  -8.452  1.00206.98           C
ATOM   3191  CD1 LEU A 406      23.677  15.399  -7.955  1.00206.98           C
ATOM   3192  CD2 LEU A 406      21.644  13.907  -7.556  1.00206.98           C
ATOM   3193  C   LEU A 406      21.630  16.655  -9.649  1.00206.98           C
ATOM   3194  O   LEU A 406      21.127  17.067  -8.604  1.00206.98           O
ATOM   3195  N   ALA A 407      22.503  17.399 -10.353  1.00 59.44           N
ATOM   3196  CA  ALA A 407      22.801  18.720  -9.884  2.00 59.44           C
ATOM   3197  CB  ALA A 407      23.942  19.391 -10.668  1.00 59.44           C
ATOM   3198  C   ALA A 407      21.566  19.526 -10.115  1.00 59.44           C
ATOM   3199  O   ALA A 407      21.103  20.270  -9.251  1.00 59.44           O
ATOM   3200  N   LEU A 408      21.000  19.354 -11.326  1.00120.73           N
ATOM   3201  CA  LEU A 408      19.893  20.122 -11.812  2.00120.73           C
ATOM   3202  CB  LEU A 408      19.659  19.898 -13.312  1.00120.73           C
ATOM   3203  CG  LEU A 408      20.890  20.253 -14.170  1.00120.73           C
ATOM   3204  CD1 LEU A 408      20.552  20.230 -15.669  1.00120.73           C
ATOM   3205  CD2 LEU A 408      21.539  21.569 -13.713  1.00120.73           C
ATOM   3206  C   LEU A 408      18.598  19.852 -11.101  1.00120.73           C
ATOM   3207  O   LEU A 408      17.922  20.786 -10.673  1.00120.73           O
ATOM   3208  N   TRP A 409      18.219  18.570 -10.931  1.00216.38           N
ATOM   3209  CA  TRP A 409      16.930  18.254 -10.372  2.00216.38           C
ATOM   3210  CB  TRP A 409      16.695  16.738 -10.283  1.00216.38           C
ATOM   3211  CG  TRP A 409      15.304  16.346  -9.845  1.00216.38           C
ATOM   3212  CD2 TRP A 409      14.874  16.251  -8.478  1.00216.38           C
ATOM   3213  CD1 TRP A 409      14.225  16.025 -10.614  1.00216.38           C
ATOM   3214  NE1 TRP A 409      13.147  15.732  -9.814  1.00216.38           N
ATOM   3215  CE2 TRP A 409      13.532  15.868  -8.497  1.00216.38           C
ATOM   3216  CE3 TRP A 409      15.539  16.466  -7.307  1.00216.38           C
ATOM   3217  CZ2 TRP A 409      12.832  15.694  -7.337  1.00216.38           C
ATOM   3218  CZ3 TRP A 409      14.832  16.288  -6.139  1.00216.38           C
ATOM   3219  CH2 TRP A 409      13.505  15.909  -6.155  1.00216.38           C
ATOM   3220  C   TRP A 409      16.902  18.794  -8.979  1.00216.38           C
ATOM   3221  O   TRP A 409      15.924  19.409  -8.558  1.00216.38           O
ATOM   3222  N   GLU A 410      18.004  18.590  -8.238  1.00100.11           N
ATOM   3223  CA  GLU A 410      18.071  19.005  -6.869  2.00100.11           C
ATOM   3224  CB  GLU A 410      19.416  18.649  -6.213  1.00100.11           C
ATOM   3225  CG  GLU A 410      19.360  18.646  -4.685  1.00100.11           C
ATOM   3226  CD  GLU A 410      18.808  17.292  -4.259  1.00100.11           C
ATOM   3227  OE1 GLU A 410      19.612  16.324  -4.195  1.00100.11           O
ATOM   3228  OE2 GLU A 410      17.579  17.202  -4.001  1.00100.11           O
ATOM   3229  C   GLU A 410      17.927  20.493  -6.821  1.00100.11           C
ATOM   3230  O   GLU A 410      17.231  21.028  -5.961  1.00100.11           O
ATOM   3231  N   ALA A 411      18.568  21.203  -7.768  1.00 38.40           N
ATOM   3232  CA  ALA A 411      18.514  22.634  -7.745  2.00 38.40           C
ATOM   3233  CB  ALA A 411      19.295  23.278  -8.903  1.00 38.40           C
ATOM   3234  C   ALA A 411      17.090  23.055  -7.885  1.00 38.40           C
ATOM   3235  O   ALA A 411      16.617  23.914  -7.141  1.00 38.40           O
ATOM   3236  N   LYS A 412      16.349  22.452  -8.833  1.00182.03           N
ATOM   3237  CA  LYS A 412      14.978  22.845  -8.925  2.00182.03           C
ATOM   3238  CB  LYS A 412      14.410  22.871 -10.357  1.00182.03           C
ATOM   3239  CG  LYS A 412      14.844  24.104 -11.154  1.00182.03           C
ATOM   3240  CD  LYS A 412      14.544  24.022 -12.652  1.00182.03           C
ATOM   3241  CE  LYS A 412      13.083  23.699 -12.976  1.00182.03           C
ATOM   3242  NZ  LYS A 412      12.851  22.243 -12.844  1.00182.03           N
ATOM   3243  C   LYS A 412      14.196  21.856  -8.139  1.00182.03           C
ATOM   3244  O   LYS A 412      13.800  20.807  -8.647  1.00182.03           O
ATOM   3245  N   MET A 413      13.958  22.172  -6.853  1.00 62.49           N
ATOM   3246  CA  MET A 413      13.176  21.295  -6.044  1.00 62.49           C
ATOM   3247  CB  MET A 413      13.550  21.290  -4.552  1.00 62.49           C
ATOM   3248  CG  MET A 413      14.859  20.564  -4.240  1.00 62.49           C
ATOM   3249  SD  MET A 413      15.273  20.517  -2.469  1.00 62.49           S
ATOM   3250  CE  MET A 413      16.723  19.445  -2.672  1.00 62.49           C
ATOM   3251  C   MET A 413      11.747  21.815  -6.140  1.00 62.49           C
ATOM   3252  O   MET A 413      10.849  21.207  -5.498  1.00 62.49           O
ATOM   3253  OXT MET A 413      11.537  22.831  -6.855  1.00 62.49           O
TER    3254      MET A 413
ATOM   3255  N   ALA C 414      16.239   3.607 -10.912  1.00 20.65           N
ATOM   3256  CA  ALA C 414      16.985   3.032 -12.056  1.00 20.65           C
ATOM   3257  CB  ALA C 414      16.844   1.503 -12.070  1.00 20.65           C
ATOM   3258  C   ALA C 414      16.447   3.572 -13.340  1.00 20.65           C
ATOM   3259  O   ALA C 414      15.702   4.550 -13.361  1.00 20.65           O
ATOM   3260  N   THR C 415      16.841   2.933 -14.454  1.00140.03           N
ATOM   3261  CA  THR C 415      16.385   3.299 -15.761  1.00140.03           C
ATOM   3262  CB  THR C 415      17.384   2.945 -16.826  1.00140.03           C
ATOM   3263  OG1 THR C 415      17.679   1.556 -16.791  1.00140.03           O
ATOM   3264  CG2 THR C 415      18.668   3.757 -16.581  1.00140.03           C
ATOM   3265  C   THR C 415      15.138   2.501 -15.972  1.00140.03           C
ATOM   3266  O   THR C 415      14.231   2.539 -15.142  1.00140.03           O
ATOM   3267  N   GLY C 416      15.050   1.758 -17.090  1.00133.30           N
ATOM   3268  CA  GLY C 416      13.891   0.939 -17.276  1.00133.30           C
ATOM   3269  C   GLY C 416      12.928   1.602 -18.210  1.00133.30           C
ATOM   3270  O   GLY C 416      11.786   1.160 -18.332  1.00133.30           O
ATOM   3271  N   GLY C 417      13.343   2.678 -18.904  1.00 74.31           N
ATOM   3272  CA  GLY C 417      12.391   3.287 -19.786  1.00 74.31           C
ATOM   3273  C   GLY C 417      12.957   3.360 -21.177  1.00 74.31           C
ATOM   3274  O   GLY C 417      14.159   3.552 -21.353  1.00 74.31           O
ATOM   3275  N   VAL C 418      12.088   3.201 -22.207  1.00142.19           N
ATOM   3276  CA  VAL C 418      12.512   3.296 -23.582  1.00142.19           C
ATOM   3277  CB  VAL C 418      12.287   2.023 -24.359  1.00142.19           C
ATOM   3278  CG1 VAL C 418      10.817   1.583 -24.234  1.00142.19           C
ATOM   3279  CG2 VAL C 418      12.716   2.268 -25.814  1.00142.19           C
ATOM   3280  C   VAL C 418      11.739   4.405 -24.255  1.00142.19           C
ATOM   3281  O   VAL C 418      10.560   4.275 -24.577  1.00142.19           O
ATOM   3282  N   LYS C 419      12.391   5.565 -24.447  1.00204.45           N
ATOM   3283  CA  LYS C 419      11.863   6.602 -25.291  1.00204.45           C
ATOM   3284  CB  LYS C 419      11.911   8.007 -24.670  1.00204.45           C
ATOM   3285  CG  LYS C 419      11.072   8.167 -23.403  1.00204.45           C
ATOM   3286  CD  LYS C 419      11.375   9.461 -22.644  1.00204.45           C
ATOM   3287  CE  LYS C 419      10.573   9.614 -21.351  1.00204.45           C
ATOM   3288  NZ  LYS C 419       9.126   9.677 -21.656  1.00204.45           N
ATOM   3289  C   LYS C 419      12.950   6.573 -26.308  1.00204.45           C
ATOM   3290  O   LYS C 419      13.884   7.372 -26.259  1.00204.45           O
ATOM   3291  N   LYS C 420      12.861   5.625 -27.255  1.00239.26           N
ATOM   3292  CA  LYS C 420      14.016   5.379 -28.063  1.00239.26           C
ATOM   3293  CB  LYS C 420      14.778   4.147 -27.536  1.00239.26           C
ATOM   3294  CG  LYS C 420      15.269   4.231 -26.094  1.00239.26           C
ATOM   3295  CD  LYS C 420      15.900   2.912 -25.638  1.00239.26           C
ATOM   3296  CE  LYS C 420      16.617   2.982 -24.289  1.00239.26           C
ATOM   3297  NZ  LYS C 420      15.755   2.428 -23.224  1.00239.26           N
ATOM   3298  C   LYS C 420      13.579   5.017 -29.424  1.00239.26           C
ATOM   3299  O   LYS C 420      12.439   5.218 -29.839  1.00239.26           O
ATOM   3300  N   PRO C 421      14.533   4.491 -30.131  1.00182.60           N
ATOM   3301  CA  PRO C 421      14.184   3.989 -31.407  1.00182.60           C
ATOM   3302  CD  PRO C 421      15.863   5.099 -30.167  1.00182.60           C
ATOM   3303  CB  PRO C 421      15.496   3.744 -32.143  1.00182.60           C
ATOM   3304  CG  PRO C 421      16.411   4.842 -31.581  1.00182.60           C
ATOM   3305  C   PRO C 421      13.292   2.816 -31.305  1.00182.60           C
ATOM   3306  O   PRO C 421      13.310   2.133 -30.282  1.00182.60           O
ATOM   3307  N   HIS C 422      12.482   2.578 -32.350  1.00 82.10           N
ATOM   3308  CA  HIS C 422      11.566   1.501 -32.218  1.00 82.10           C
ATOM   3309  ND1 HIS C 422       9.924   4.328 -31.332  1.00 82.10           N
ATOM   3310  CG  HIS C 422       9.849   2.963 -31.169  1.00 82.10           C
ATOM   3311  CB  HIS C 422      10.107   1.966 -32.264  1.00 82.10           C
ATOM   3312  NE2 HIS C 422       9.400   3.971 -29.200  1.00 82.10           N
ATOM   3313  CD2 HIS C 422       9.528   2.762 -29.862  1.00 82.10           C
ATOM   3314  CE1 HIS C 422       9.646   4.883 -30.124  1.00 82.10           C
ATOM   3315  C   HIS C 422      11.810   0.425 -33.264  1.00 82.10           C
ATOM   3316  O   HIS C 422      12.995   0.203 -33.628  1.00 82.10           O
ATOM   3317  OXT HIS C 422      10.812  -0.217 -33.688  1.00 82.10           O
END
